# Supplementary material for: Smoking and Subclinical ILD in RA versus the Multi-Ethnic Study of Atherosclerosis
Source: PLoS One. 2016 Apr 6;11(4):e0153024. doi: 10.1371/journal.pone.0153024 (PMC4822776; doi:10.1371/journal.pone.0153024)
Supplement: S1 Data — (CSV) [file pone.0153024.s001.csv]

htcm1	wtlb1	waistcm1	hipcm1	cohort	bmi1c	pain	anycdm	tnfcur	das28	biolcur	cpred	mtxcur1	lefcur1	il6chem1	crp1	radurdx	totshrpv1rri	anycough2	wtkg1	race1c	gender1	age1c	pkyrs1c	cig1c	pkyrscat	bmicat	id	haav	laa	loghaav	shared
176.5	172.2	92.3	104.5	2	25.0736															1	1	51	38.75	1	3	2	1	131.1432	10.36933	4.87629
158	129	85	100	2	23.43951															1	0	54	0	0	0	1	3	96.02225	14.47543	4.56458
153.6	133	74	99.5	2	25.57068															1	0	50	60	1	3	2	9	94.10614	9.682046	4.544423
161	270.5	153.9	154	2	47.33567															3	0	53	2	1	1	3	10	129.0927	3.011479	4.860531
160.4	170	109.5	104	2	29.97183															3	0	52	32.3	1	3	2	12	99.35046	7.206894	4.598654
178	163.8	89	99	2	23.45022															1	1	59	19	1	2	1	14	186.9872	7.743659	5.23104
171.4	215	105	117	2	33.19631															1	1	66	7	1	1	3	16	113.4172	17.78723	4.731073
164.2	130.4	76	96	2	21.93837															1	0	58	0	0	0	1	17	100.7222	4.636558	4.612366
178	215.2	106	110	2	30.80884															1	1	51	36	1	3	3	18	113.7234	17.91034	4.733769
170.7	231	109.9	134.5	2	35.95986															1	0	54	39	1	3	3	20	153.1893	4.775594	5.031675
166.5	137	84	92	2	22.41636															1	0	65	29	1	3	1	22	96.89967	26.98453	4.573676
165.6	158.7	83	102.5	2	26.25															1	0	54	0	0	0	2	24	100.4966	1.027504	4.610124
164.4	144.8	81	93.5	2	24.30177															1	1	66	0	0	0	1	28	97.63441	39.98422	4.58123
177.5	175.5	89	102	2	25.26699															3	1	60	0	0	0	2	29	137.4579	27.2761	4.923317
166.5	236	126	134.5	2	38.61505															1	0	64	0	0	0	3	30	106.8775	10.55666	4.671683
168	157	90.5	106	2	25.23214															3	0	71	19	1	2	2	31	124.9212	22.51749	4.827683
178.6	189	92	105	2	26.87645															3	1	50	0	0	0	2	33	113.3812	35.06374	4.730756
151.3	235.5	105.3	134.6	2	46.66444															3	0	68	0	0	0	3	34	132.9181	2.318001	4.889733
169.2	120	89	95	2	19.01313															1	0	80	1.35	1	1	1	35	95.41117	45.71396	4.558196
177.9	202	104	110	2	28.9516															1	1	56	0	1	0	2	36	136.9703	15.36737	4.919765
153.5	143.8	102	103.5	2	27.68313															1	0	57	0	0	0	2	39	97.50688	2.667338	4.579923
153.2	193	125.5	125	2	37.30034															1	0	73	0	0	0	3	40	97.62959	7.4916	4.581181
188	225	101.7	111	2	28.87619															3	1	53	0	0	0	2	42	122.7903	17.56397	4.810478
172.9	217	109.5	113	2	32.92629															1	1	70	0	0	0	3	43	113.4792	31.88167	4.73162
170.5	182	98	104	2	28.39852															1	1	75	33	1	3	2	44	90.46371	43.90612	4.504949
171	180.5	96	106.5	2	28															3	1	54	0	0	0	2	47	120.8275	13.91209	4.794363
174.8	179.5	96.5	106.5	2	26.64739															1	1	63	0	0	0	2	54	112.2341	22.33194	4.720586
161	153.2	86.5	104	2	26.80897															1	0	59	0	0	0	2	55	91.09547	15.0115	4.511908
177	165.2	94	101.5	2	23.91864															1	1	71	0	0	0	1	57	106.09	41.53957	4.664288
169.2	153	92.5	99.5	2	24.24174															1	0	70	0	0	0	1	61	99.06551	18.87108	4.595781
161.7	127.8	84.5	96.5	2	22.17093															1	0	72	10.8	2		1	62	106.3294	26.42259	4.666542
183	162	87.9	99.7	2	21.94249															1	1	82	0	0	0	1	65	133.8292	23.20464	4.896564
162.5	263	132.5	149.2	2	45.17749															3	0	55	0	0	0	3	66	110.8027	11.22561	4.707751
158	118	83	99.5	2	21.44079															1	0	56	0	0	0	1	67	65.77847	52.02927	4.186293
164.2	229	129	130	2	38.52674															3	0	66	3	1	1	3	70	107.6534	34.1529	4.678916
171.4	262.5	127.5	131	2	40.53038															3	1	64	45	1	3	3	72	130.6003	17.91875	4.872141
163.5	152	107	102.5	2	25.79177															1	0	73	7.35	1	1	2	74	111.4069	10.73851	4.713189
165.3	142.5	94	100	2	23.65605															1	0	69	30.75	1	3	1	75	110.2268	12.56325	4.70254
165	120	71.8	95	2	19.99339															3	0	61	0	0	0	1	78	95.00113	12.80217	4.553889
155	195.7	124	128.5	2	36.94881															3	0	61	9	1	1	3	82	93.00323	9.81703	4.532634
184.2	231	114.5	112.5	2	30.88203															1	1	61	7.5	1	1	3	85	109.9536	49.55474	4.700058
181.2	235	113.5	120	2	32.46568															1	1	69	68	1	3	3	86	190.3526	21.12084	5.248878
177.1	194.5	103.4	109	2	28.12908															3	1	71	33	1	3	2	87	130.5346	7.464416	4.871638
162	174	113	112	2	30.07407															1	0	73	30	1	3	3	89	87.74863	24.88743	4.474476
161.9	178.5	117.5	118.5	2	30.88998															1	0	67	15.6	1	2	3	90	133.1548	14.84694	4.891512
175.9	173.6	90	102	2	25.45019															1	1	60	52.5	1	3	2	93	116.4408	13.3543	4.757383
167.3	192	102	112	2	31.1159															3	1	45	28	1	3	3	97	101.2663	14.77754	4.617754
166.8	167	97	108	2	27.22685															1	1	82	27	1	3	2	101	123.72	46.90355	4.818021
180	159.6	89	97.5	2	22.344															1	1	75	72	1	3	1	105	136.1798	41.70786	4.913976
156.7	153.7	99	109	2	28.39285															1	0	71	52	2	3	2	106	186.032	5.129368	5.225919
178.5	161	87.8	96.6	2	22.92042															3	1	73	10.2	1		1	108	136.4776	10.95556	4.916161
172	161	81	105.5	2	24.68551															1	0	56	2	1	1	1	109	103.214	22.33998	4.636805
159.6	139.8	93	100	2	24.89513															3	0	69	0	0	0	1	110	108.7772	11.12679	4.689302
183.5	200	98	114.5	2	26.94207															1	1	74	0	0	0	2	112	141.591	52.03984	4.952943
168.7	176	95.6	105	2	28.05147															1	1	70	0	0	0	2	113	134.654	19.5977	4.902709
180.7	193	103.2	111.5	2	26.81106															3	1	79	63	2	3	2	115	144.8117	27.23475	4.975434
178	223	113	112.5	2	31.92551															3	1	67	8.4	1	1	3	116	143.9111	23.37842	4.969196
165	145	84.5	101	2	24.15868															1	1	55	0	0	0	1	117	102.5712	22.27251	4.630558
181.2	192	103.7	108.3	2	26.52515															3	1	76	0	0	0	2	120	145.4017	52.52731	4.9795
179	219	110	110	2	31.00353															1	1	56	58	1	3	3	121	108.2643	49.47777	4.684575
159.9	154.8	84.7	99	2	27.46294															1	0	63	0	0	0	2	123	73.45025	27.45917	4.296608
177.6	196	101	109	2	28.18663															1	1	77	60	1	3	2	126	139.7216	26.01141	4.939652
159.3	149.9	90	97.5	2	26.79434															3	0	54	0	0	0	2	128	96.34095	1.753574	4.567894
177	188	93.4	101	2	27.21976															3	1	54	3.2	1	1	2	129	121.935	29.74224	4.803488
159.4	157	94	103.5	2	28.02826															3	0	51	13.2	2	2	2	131	420.5851	0.2026481	6.041647
173.1	181.7	101	105	2	27.50641															1	1	55	0	0	0	2	133	132.912	25.19962	4.889687
169.8	161	87.5	96	2	25.32932															1	1	65	0	0	0	2	134	119.2494	32.78413	4.781218
170	122	76	92	2	19.14851															1	0	63	0	0	0	1	137	92.30815	25.09388	4.525133
178	220	102.5	112	2	31.49602															3	1	67	22	1	3	3	138	250.2199	18.11844	5.52234
176.2	207.5	103.5	110.5	2	30.31652															1	1	53	55	1	3	3	141	176.3582	12.79963	5.172517
169.8	206	98	114	2	32.40895															3	0	45	0	0	0	3	142	97.01037	7.807609	4.574818
158.5	161	99	107.5	2	29.06969															3	0	57	7.7	1	1	2	147	120.3462	13.60785	4.790372
160.1	157.5	92.8	101	2	27.87218															1	1	70	0	0	0	2	148	101.2291	26.13144	4.617387
151.8	140.8	104	109.5	2	27.7161															1	0	59	4	1	1	2	149	80.09998	7.569331	4.383276
167.4	157	82.5	104.5	2	25.41334															1	0	52	52.5	2	3	2	151	98.18456	3.330581	4.586849
163	152	102	106	2	25.95024															3	0	63	0.6	1		2	153	100.6297	9.547459	4.611448
157.2	119	84	93	2	21.84313															1	0	50	6	1	1	1	154	103.9148	6.47175	4.643571
175	202	98	108.5	2	29.91909															3	1	51	30	2	3	2	156	170.3345	8.350625	5.137764
188.8	278	128	125	2	35.37642															3	1	51	4	1	1	3	157	118.5214	46.17576	4.775094
174	177.5	95.5	102.5	2	26.59334															3	1	71	0	0	0	2	160	149.575	24.66619	5.007798
167.5	191	99	117.5	2	30.87996															3	0	55	0	0	0	3	163	84.65848	3.13163	4.438625
181	240	109	114.6	2	33.22975															3	1	54	0	0	0	3	164	170.9538	12.29192	5.141393
192.8	222	110	115	2	27.09018															3	1	60	21	2	3	2	165	176.0592	16.82513	5.17082
169.8	165.5	91.5	100.4	2	26.03728															1	1	74	0	0	0	2	168	112.1462	45.44298	4.719804
176.5	230.5	114.5	114.5	2	33.56252															3	1	56	62	1	3	3	170	150.5094	15.06745	5.014026
169.5	263	132.3	131.5	2	41.52306															1	0	47	0	0	0	3	171	82.76945	27.79902	4.416059
164.5	167.5	97	101	2	28.07735															3	0	59	22.8	1	3	2	173	111.7854	24.44716	4.716581
151.6	160	90.3	108.8	2	31.57873															3	0	75	38.5	1	3	3	176	105.2233	14.78173	4.656085
158.2	141.5	78.5	97	2	25.64582															1	0	49	0	0	0	2	177	110.1123	13.60848	4.7015
172.2	166	84.5	100	2	25.39305															3	1	71	0	0	0	2	178	97.66467	28.80874	4.58154
178.5	155	87.8	99	2	22.06624															3	1	72	16.5	1	2	1	179	135.2659	52.44896	4.907243
158	226	117	130	2	41.06457															3	0	52	4.5	2	1	3	180	44.34449	11.97161	3.791988
164.6	263	141.5	142.2	2	44.03207															3	0	52	0	0	0	3	181	174.5673	2.496583	5.162311
178.5	170	94.7	102	2	24.20168															3	1	67	0	0	0	1	182	124.5835	20.73149	4.824976
187	252	110.5	112	2	32.68815															1	1	58	13	1	2	3	183	130.8362	30.71932	4.873946
166.5	149.3	78.9	106	2	24.42893															1	0	54	0	0	0	1	184	115.0016	10.88028	4.744946
172.3	178	97	105.5	2	27.19709															1	1	52	65	1	3	2	185	128.2426	18.20723	4.853924
172.5	169	100	109.5	2	25.76212															3	0	64	94	1	3	2	186	133.4364	5.789681	4.893625
172.6	157.5	85.6	103.8	2	23.98126															3	0	52	0	0	0	1	188	79.01232	47.78976	4.369604
179.5	218	111	112.5	2	30.69026															3	1	73	13	2	2	3	191	136.7018	34.09804	4.917802
180.2	173.6	96.4	107.5	2	24.25008															1	1	69	37.5	1	3	1	194	113.2282	38.81127	4.729405
172.4	238	122	131	2	36.32248															1	0	55	38	1	3	3	196	107.2141	20.72594	4.674828
160.9	149	101	98	2	26.10641															1	0	61	0	0	0	2	197	110.6881	8.547537	4.706716
159.5	153.3	87	103	2	27.33341															3	0	51	25	2	3	2	200	80.98237	1.48551	4.394231
178.5	196	103	107	2	27.90311															3	1	67	36	1	3	2	201	136.9751	40.38841	4.919799
178.1	200	108.5	103.5	2	28.6006															1	1	75	17	1	2	2	203	94.87363	59.27502	4.552546
162	143	98	103.3	2	24.71605															1	0	72	0	0	0	1	205	96.99532	14.06812	4.574663
167	192	110	113	2	31.2278															3	0	62	0	0	0	3	206	100.4977	6.736805	4.610135
168.7	174.5	97	110.1	2	27.81239															1	0	81	0	0	0	2	207	91.9579	51.44814	4.521331
175.8	219	110	118	2	32.14248															1	1	71	29	1	3	3	208	167.337	26.84768	5.12001
172.1	212	116	117.8	2	32.46737															3	0	51	0	0	0	3	209	87.28467	29.47584	4.469175
165	157.5	91.5	104	2	26.24132															3	0	66	0	0	0	2	210	67.5181	16.13314	4.212396
158.8	134.5	94	95	2	24.19326															1	0	55	0	0	0	1	213	89.79296	20.40028	4.497507
181.4	219.8	105	108.5	2	30.29885															3	1	68	0	0	0	3	216	153.2043	15.28113	5.031773
165	212.7	114	121	2	35.43828															3	0	74	0	0	0	3	217	89.77319	19.62799	4.497286
150.5	173	101.5	112	2	34.64545															3	0	66	58	1	3	3	220	221.857	0.8349388	5.402033
184.5	232	112.5	118.5	2	30.91493															1	1	68	0	0	0	3	221	121.7645	52.91092	4.802089
169	128	77	101	2	20.3287															1	0	63	0	0	0	1	222	109.7466	13.99659	4.698174
143.5	172	106.7	109.5	2	37.88765															1	0	66	0	0	0	3	224	111.3661	2.568759	4.712823
164	187.5	100	107.3	2	31.6218															3	1	65	12	2	2	3	226	126.5684	14.85094	4.840783
173.4	191	98.1	105.9	2	28.81431															3	1	53	0	0	0	2	227	131.5918	13.47564	4.879704
168.6	190	99.5	113.5	2	30.31876															1	0	70	2	1	1	3	228	143.8447	3.955867	4.968735
169.8	188.5	103	103.2	2	29.65576															1	1	61	65	1	3	2	229	122.9411	20.40818	4.811706
180.9	182	97	101	2	25.2271															1	1	55	8	1	1	2	230	101.3844	61.66975	4.618919
162	137	82.5	90	2	23.67901															1	1	54	15	1	2	1	233	112.0238	11.9425	4.718711
162.5	142.2	91.7	98.5	2	24.42676															3	0	74	0	0	0	1	234	142.7339	1.981057	4.960982
181.5	185	92.5	105	2	25.47367															1	1	64	6	1	1	2	235	122.0916	45.21209	4.804771
162.5	116.2	69.7	96.3	2	19.96055															1	0	67	0	0	0	1	240	111.115	14.12436	4.710566
166	117	78	93.5	2	19.2594															1	0	54	18	2	2	1	241	156.1507	1.446162	5.050822
166.2	163.8	90	109	2	26.8983															3	0	68	26.4	1	3	2	242	96.30821	46.03757	4.567554
156.2	151	102	110.5	2	28.07294															1	0	52	0	0	0	2	243	85.85704	10.92184	4.452683
164.5	163	94.9	103.2	2	27.32303															3	1	67	40	1	3	2	244	203.7033	5.203015	5.316665
170.1	142.5	85	90.1	2	22.3398															3	1	56	24.3	1	3	1	245	103.6497	39.06609	4.641017
176	191	98.6	105.4	2	27.96927															3	1	55	4.5	1	1	2	246	149.6532	17.47473	5.00832
172	244	114.7	127.2	2	37.41157															3	1	79	0	0	0	3	247	135.871	7.479361	4.911705
184	213.7	102.5	113.5	2	28.63136															3	1	66	9	1	1	2	248	111.4618	26.07162	4.713682
158.6	142	89	105	2	25.60678															3	0	50	0	0	0	2	251	75.90022	25.91158	4.32942
183	228.3	106.3	117	2	30.92266															3	1	54	8.4	2	1	3	252	127.0661	24.4729	4.844707
171.2	161.8	92	100.5	2	25.04056															1	1	60	0	0	0	2	253	99.05387	6.591876	4.595664
157.7	112	71	92	2	20.42809															1	0	55	80	2	3	1	254	101.0607	9.760598	4.615722
185.8	196.5	103	104	2	25.81928															1	1	61	18.75	1	2	2	255	113.0937	13.45261	4.728216
158	163.6	102	107.5	2	29.72639															1	0	69	50	2	3	2	258	77.99361	14.98404	4.356627
174.4	188.5	96	104.5	2	28.11198															1	1	59	3.75	1	1	2	259	122.6805	57.23431	4.809583
186	189	100.5	103.5	2	24.78044															1	1	60	0	0	0	1	260	132.0767	17.23587	4.883383
165.2	212	137.7	125	2	35.23618															3	0	55	0	0	0	3	262	91.49392	34.43553	4.516273
170.5	197.2	97.5	115	2	30.77026															1	0	49	0	0	0	3	264	119.5496	4.502198	4.783731
171	180	91	107.5	2	27.92244															3	1	56	0.6	1		2	266	112.4618	16.35359	4.722613
162.8	138	75.5	97.5	2	23.61801															1	0	66	0	0	0	1	269	172.9341	0.4921641	5.152911
150	195	115.3	130.9	2	39.312															3	0	52	0	0	0	3	273	90.711	0.9201597	4.507679
161.1	205	105	114.3	2	35.82909															3	0	46	38	1	3	3	274	94.44729	11.46533	4.548042
154.1	132	99	102	2	25.214															1	0	75	0	0	0	2	275	76.60214	17.19778	4.338625
173.6	176	98.8	105.7	2	26.49026															3	0	74	15.5	1	2	2	276	109.9978	19.3324	4.70046
186.1	223	102.5	111.8	2	29.20688															3	1	53	48	2	3	2	277	160.1405	22.76805	5.076051
178.6	218	96.2	113	2	31.00035															3	1	56	25	1	3	3	278	161.0178	13.16873	5.081515
164.4	224.5	106.8	121.4	2	37.67782															1	0	51	41.25	1	3	3	279	134.6644	11.60945	4.902786
167.6	136	92	102	2	21.9616															1	0	67	2.8	1	1	1	281	124.6387	1.807119	4.825419
164.5	241	131	133.5	2	40.39785															1	0	67	0	1	0	3	282	149.2058	4.97329	5.005327
162.4	167	105.5	112	2	28.72218															1	0	75	1.5	1	1	2	285	79.09315	11.94911	4.370626
182.4	215	104	111.3	2	29.31311															1	1	46	0	0	0	2	288	151.4731	35.11534	5.020408
182	203.7	107.5	103	2	27.89467															1	1	64	0	0	0	2	291	130.266	39.4438	4.869579
155	108	86	92	2	20.39076															1	0	59	0	0	0	1	292	71.941	31.06028	4.275846
165.6	164	106	111.5	2	27.12665															1	0	60	2.3	2	1	2	293	96.32474	15.66072	4.567725
180	154	80	101.8	2	21.56															3	0	74	0	0	0	1	294	96.00578	29.04791	4.564408
182.3	301	143.5	118.5	2	41.08338															1	1	61	78	1	3	3	297	176.9702	17.09055	5.175982
163.4	170	104	111	2	28.88137															1	0	59	0	0	0	2	300	95.43559	4.767668	4.558452
170.6	156	91.5	100.9	2	24.31306															3	1	67	8	1	1	1	301	109.4044	57.72168	4.695051
166.6	190.4	109.8	118	2	31.11645															1	1	82	0	0	0	3	306	109.9279	32.28034	4.699824
173.2	187.5	101.9	107.7	2	28.35166															1	1	56	8	2	1	2	312	157.242	35.47835	5.057786
171.6	209.2	118.5	107.5	2	32.22554															1	1	55	32	1	3	3	314	126.5496	17.35203	4.840634
195.5	292.4	124	129	2	34.70219															1	1	57	90	2	3	3	315	121.248	38.26775	4.797838
165.6	160	91	105	2	26.46503															1	0	56	1.05	1	1	2	316	76.67458	42.04906	4.33957
186	188	91	106.5	2	24.64932															3	1	66	45	1	3	1	317	126.6676	39.22558	4.841566
168	178	96.3	106.2	2	28.60714															3	1	53	37	2	3	2	318	130.6094	20.45404	4.872211
178.5	232.5	121.5	121.3	2	33.09936															1	1	65	0	0	0	3	320	98.9754	44.66554	4.594872
179.6	190	92	106.5	2	26.71862															1	1	50	0	0	0	2	327	128.1992	39.57183	4.853585
169	153.9	92	91.5	2	24.44209															1	1	76	0	0	0	1	328	131.7754	27.77024	4.881099
164	140	88	99.5	2	23.61095															1	1	71	23	2	3	1	329	131.5159	33.81595	4.879128
161	259.5	138	140	2	45.41075															1	0	52		1		3	331	86.69719	58.49014	4.462421
163.7	156.6	101	104	2	26.50742															3	0	71	70	1	3	2	332	90.53485	3.994615	4.505735
167.9	177.8	108.3	104	2	28.60905															3	0	64	4.75	1	1	2	335	94.05125	17.33107	4.54384
157.8	148	91	97.8	2	26.96005															3	0	66	0	0	0	2	336	83.43665	19.06549	4.424088
152	136.2	97.5	104	2	26.7401															1	0	77	0	0	0	2	338	69.05547	35.27813	4.23491
171	211.8			2	32.8554															1	1	68	1.25	1	1	3	339	112.1944	18.81234	4.720233
195.8	239	101.4	114.3	2	28.2778															3	1	61	0	0	0	2	340	180.5802	11.61961	5.196175
160.5	194.5	113.5	120	2	34.24858															1	0	62	0.6	1		3	341	95.83768	12.68484	4.562656
179	198	96.5	106.5	2	28.03059															3	1	56	0	0	0	2	342	143.168	25.10452	4.964019
166	205	109	119	2	33.7451															1	0	54	0	0	0	3	343	144.91	4.084223	4.976113
152	123.5	100.2	101.2	2	24.24671															1	0	82	0	0	0	1	345	80.81844	25.94306	4.392205
158.4	140	94.8	95.1	2	25.30992															3	0	74	0	0	0	2	346	109.9815	0.9401502	4.700313
164.4	214.3	119	116	2	35.96595															3	0	49	9.5	1	1	3	349	117.0228	11.39129	4.762368
178.5	195.8	108.5	106.5	2	27.87464															1	1	66		1		2	350	155.3049	25.50519	5.045391
170.5	176	95.6	103.5	2	27.4623															3	1	78	53	1	3	2	351	172.5847	23.85926	5.150888
178.6	188	89	100.5	2	26.73425															3	1	45	5	1	1	2	352	215.7371	1.501875	5.374061
171	161.5	91.8	96.1	2	25.05263															1	1	57	18.5	2	2	2	354	159.7923	16.07656	5.073874
166.1	209	112	123	2	34.36213															1	0	57		2		3	355	118.0588	11.78695	4.771183
151.6	134	88.5	101.3	2	26.44718															1	0	58	44	2	3	2	356	110.4172	4.378994	4.704266
173.1	155	94.5	98.5	2	23.46446															1	1	74	10.5	1		1	359	131.9763	42.24821	4.882622
180.8	172	92	101	2	23.86737															1	1	60	37	2	3	1	365	106.1508	19.98798	4.664861
171.1	136.3	79.5	100	2	21.11878															1	0	63	0	0	0	1	367	93.73689	13.74061	4.540492
175.3	186	105	110.5	2	27.45504															1	1	57	36	2	3	2	368	125.4234	33.77543	4.831696
169	182.3	103.7	98.5	2	28.95252															3	1	56	50	2	3	2	369	1012.838	0.2519726	6.920512
158.9	246.6	130	140	2	44.30149															1	0	61	26	1	3	3	371	105.0677	14.54374	4.654605
184.2	239.5	104.5	112.5	2	32.01838															3	1	45	0	0	0	3	375	162.9055	7.501097	5.09317
172.1	174	98	101.5	2	26.64775															1	1	81	7	1	1	2	377	207.3473	8.934143	5.334395
178.3	147	83.8	94	2	20.97431															3	1	69	26	2	3	1	378	149.2733	68.37746	5.005779
183	189.5	103.5	102.4	2	25.66729															1	1	71	18	1	2	2	379	175.5893	60.62233	5.168148
161.2	175	100	114	2	30.54788															3	0	58	0	0	0	3	380	104.3029	0.8285074	4.647299
167.7	273	113	145	2	44.03212															3	0	58	2.1	2	1	3	381	62.18384	33.69157	4.130095
184.2	223.5	110.7	112	2	29.87936															3	1	73	37	1	3	2	387	165.3274	27.43547	5.107927
169.5	160	84.5	100	2	25.26118															3	0	58	14.4	2	2	2	390	162.3249	0.9270864	5.0896
162.4	150	75.8	103.2	2	25.79837															3	0	49	12.75	1	2	2	391	84.25797	57.98255	4.433883
167	127	72	96	2	20.65589															3	0	47	0	0	0	1	392	100.3214	30.29243	4.608379
152	170	120	115.4	2	33.37604															3	0	52	3	1	1	3	393	138.3746	0.9606533	4.929965
174.4	195.7	93	108.5	2	29.18575															3	1	49	0	0	0	2	394	127.9972	45.64845	4.852008
170	120	72.5	91	2	18.8346															1	0	52	0	0	0	1	396	109.5026	15.63172	4.695949
163.9	175	109	110	2	29.54971															1	0	79	0	0	0	2	398	117.5496	16.15578	4.76686
178.2	204.6	107	108	2	29.22559															1	1	60	3.6	1	1	2	405	138.0638	25.01627	4.927716
161.1	142	95.5	106	2	24.8182															1	0	59	4.5	1	1	1	411	88.92731	21.91139	4.487819
172	191.4	91	112.5	2	29.34662															3	0	47	0	0	0	2	412	150.5796	3.61663	5.014492
168.2	157.4	81.1	99	2	25.23631															3	1	55	0	0	0	2	413	104.389	20.20897	4.648125
173.6	198	100	116.5	2	29.80155															3	1	49	0	0	0	2	414	129.0835	18.50627	4.860459
178.2	225.8	108.5	118.5	2	32.25385															1	1	66	0	0	0	3	417	107.2116	40.85316	4.674805
173.1	197.8	111	113	2	29.94368															1	0	54	27	2	3	2	419	172.1643	1.656554	5.148449
160	163	94.7	105	2	28.88156															3	1	66	0	0	0	2	420	121.9069	9.568802	4.803257
191.9	262	116.5	125.7	2	32.27189															3	1	50	0.1	1		3	422	149.6087	19.38362	5.008023
159.4	139	93	107.5	2	24.81482															1	0	76	12.5	1	2	1	423	127.4619	6.175322	4.847817
160.5	167.5	89.8	115	2	29.49428															1	0	51	11.25	1	2	2	424	101.0373	18.45121	4.615489
162.6	210	119	118.5	2	36.02892															3	0	67	0	0	0	3	425	114.1349	11.19564	4.737381
180.5	224.5	109.5	114.5	2	31.25611															1	1	61	21	1	3	3	426	179.8861	9.89996	5.192324
186.2	263.6	118.5	121.7	2	34.48729															3	1	46	0	0	0	3	429	139.5957	38.46605	4.93875
164	183	93.7	110.7	2	30.86288															3	0	59	20.5	2	3	3	431	136.377	7.520714	4.915423
175.1	207.3	124.5	124	2	30.66903															3	1	58	21	1	3	3	432	137.3105	34.04215	4.922245
166.5	145	83	101	2	23.72535															1	0	49	0	0	0	1	433	106.339	20.47298	4.666632
165.3	165.6	92	102.5	2	27.49082															1	1	55	0	0	0	2	434	133.0253	23.08192	4.89054
159	199	122.5	127	2	35.70523															1	0	54	0	0	0	3	435	93.69727	24.91191	4.540069
178	194.5	95.5	110	2	27.84535															3	1	52	0	0	0	2	438	129.7975	34.04394	4.865975
172.6	211	104.5	109	2	32.12728															3	1	49	0	0	0	3	439	140.0161	14.17304	4.941757
174	226	117	116.5	2	33.85969															3	1	68	0	0	0	3	441	215.8996	5.450497	5.374814
172.2	195	108.7	106.5	2	29.82918															1	1	71	0	0	0	2	443	132.0359	9.831029	4.883073
164.5	167.8	95.5	104.5	2	28.12763															3	0	57	0	0	0	2	445	83.17487	15.81435	4.420945
165	147.3	79	102	2	24.54188															1	0	72	0	0	0	1	446	108.2572	19.94563	4.68451
156	122.6	95.5	91	2	22.85148															1	0	78	36.75	1	3	1	447	96.86105	28.60795	4.573277
164.5	156	100	105.5	2	26.14965															1	0	71	0	0	0	2	448	83.09087	17.14272	4.419935
178	204	105	107.5	2	29.2054															3	1	67	0	0	0	2	449	201.5599	12.55295	5.306087
178	204.2	114	110.5	2	29.23404															1	1	73	18	1	2	2	456	160.3459	8.148088	5.077333
180	185	99	103	2	25.9															1	1	59	0	0	0	2	457	114.2362	11.99663	4.738268
170	219.2	109	129	2	34.40454															1	0	60	0	0	0	3	458	128.8161	10.10736	4.858386
174.8	152	87	98	2	22.56492															3	1	58	10.75	2		1	459	153.0096	26.18434	5.030501
174.2	195.8	98.8	109.5	2	29.26776															3	1	62	0	0	0	2	462	93.59669	26.23914	4.538995
169	152	85	102	2	24.14033															3	0	53	0	0	0	1	466	97.82234	10.35522	4.583153
161.7	182	101.5	113.5	2	31.57362															1	1	53	0	0	0	3	467	114.2727	26.66425	4.738587
168.8	249.5	113.5	137.5	2	39.71904															3	0	49	0	0	0	3	468	120.1221	9.058579	4.788509
176.2	176.2	83.4	108.5	2	25.74347															3	0	52	0	0	0	2	469	132.6104	4.907349	4.887415
171.8	280	117	127.5	2	43.03133															3	0	55	0	0	0	3	471	275.3053	2.047386	5.617881
154.5	186	100.3	118	2	35.34508															3	0	61	1.25	1	1	3	472	101.7127	20.12542	4.622152
161	189.5	118.5	126	2	33.16122															1	0	60	30	1	3	3	473	118.7015	15.51117	4.776612
164.2	116	87.5	91.5	2	19.51573															1	0	69	5.5	1	1	1	475	99.20222	10.73217	4.59716
174.5	197	102.3	104.5	2	29.34597															1	1	57	66	1	3	2	476	102.3248	8.454001	4.628152
168.4	162.8	83.4	98.7	2	26.04014															3	1	72	21.7	2	3	2	482	111.8555	44.96605	4.717208
168.6	165.5	90.4	101.3	2	26.40924															1	1	70	0	0	0	2	485	118.365	22.77588	4.773773
170.3	188.2	113.5	121.9	2	29.43495															3	0	52	2.5	1	1	2	487	104.8286	5.197824	4.652327
156.1	163	109	107.2	2	30.34274															3	0	71	26.25	1	3	3	488	87.95666	12.17587	4.476844
170	129.5	82.5	93.8	2	20.32567															1	0	65	2.5	1	1	1	489	94.94138	29.33383	4.553259
168.4	189.5	106	110.5	2	30.31085															3	1	69	0	0	0	3	493	97.39838	26.37488	4.57881
174.6	191.5	99.5	107.5	2	28.494															3	1	62	0	0	0	2	494	122.7307	11.16165	4.809992
164	160	87.5	102.6	2	26.98394															3	0	60	0	0	0	2	495	110.5516	0.3431308	4.705482
183.9	228	107.5	113.5	2	30.58049															1	1	64	0	0	0	3	497	195.3879	30.27468	5.274987
179.2	183.6	98.5	108.5	2	25.93401															1	1	63	1	1	1	2	500	125.9856	31.55247	4.836167
168.2	208.4	125.5	123.5	2	33.41325															1	0	62	34.5	2	3	3	502	108.1204	19.80376	4.683246
164.5	259.9	143	160.2	2	43.56598															1	0	62	0	0	0	3	503	108.8308	1.417503	4.689795
183.1	256	132	129	2	34.63669															3	1	68	20	1	2	3	505	143.1597	5.159781	4.963961
163.3	200.4	112	115	2	34.08775															3	0	52	0	0	0	3	506	97.64256	21.07596	4.581314
173.8	171	95	100.4	2	25.6785															3	1	59	41	2	3	2	507	213.7491	0.8171318	5.364803
167.6	206	106.4	116.3	2	33.26536															3	0	53	3.3	1	1	3	509	123.0101	2.368788	4.812266
163.4	109.6	80	100.3	2	18.61999															1	0	50	0	0	0	1	511	82.09885	24.85223	4.407924
157.2	145	95.5	105	2	26.61558															3	0	61	0	0	0	2	513	84.39555	18.03688	4.435514
180.7	233	107	112	2	32.36776															3	1	72	12.9	1	2	3	514	146.6134	17.38766	4.987799
161.5	161	93	108.5	2	27.99973															3	0	75	0	0	0	2	515	117.4666	1.684802	4.766154
181.2	183.5	102.5	109.5	2	25.35086															1	1	65	3	1	1	2	516	127.7447	49.09553	4.850034
162.2	155.5	96	103.5	2	26.8103															1	0	73	0	0	0	2	518	75.58829	18.61453	4.325302
165	144.5	85.8	105.8	2	24.07537															3	0	49	0	0	0	1	520	80.03574	32.67165	4.382473
166.6	172	108.5	116	2	28.1094															1	0	73	0	0	0	2	522	126.8008	14.55739	4.842618
155	119.5	70	92.9	2	22.562															3	0	65	0	0	0	1	525	66.13351	43.88721	4.191676
176	187.5	96.5	105.5	2	27.45674															1	1	52	34	1	3	2	528	159.0425	9.886502	5.069171
161.6	212.5	107.5	126	2	36.91044															1	0	61	0	0	0	3	529	93.75336	5.913867	4.540668
162.6	157	99.5	108.1	2	26.93591															1	1	66	0	0	0	2	532	106.1556	36.6103	4.664906
170	147.5	95	106	2	23.15087															1	0	55	0	0	0	1	536	106.9254	16.06492	4.672131
167	174	94.5	111.5	2	28.30019															3	0	74	0	0	0	2	538	57.72564	15.24576	4.055701
179.4	213	107.8	117.4	2	30.0198															3	1	68	22	1	3	3	539	170.3836	17.25879	5.138052
190.5	184.5	94	103.2	2	23.06107															1	1	49	5	1	1	1	541	155.7035	22.0784	5.047954
162.5	173.8	91.5	104	2	29.85493															3	0	65	58	1	3	2	542	109.6322	14.25818	4.697131
167.8	176	92.8	100	2	28.35318															3	1	59	8	1	1	2	544	104.6462	24.19287	4.650586
176	223	116	116	2	32.65522															1	1	48	4.25	1	1	3	551	132.2252	13.38678	4.884507
154.8	134	90.5	101.6	2	25.36506															3	0	72	34.2	2	3	2	553	183.1115	0.8457742	5.210095
159.2	151	84	106.3	2	27.02489															3	0	51	0	0	0	2	555	111.9397	0.9523354	4.717961
170.5	174.2	95.4	104.1	2	27.18144															1	1	52	15	1	2	2	559	111.8554	26.28967	4.717207
164.2	128	74	96.5	2	21.5346															1	0	50	0	0	0	1	560	106.8401	31.32316	4.671333
172	144.5	93.5	101	2	22.15562															1	0	57	0	0	0	1	564	89.99277	7.922909	4.499729
155	187.8	124	121	2	35.45727															1	0	68	0	0	0	3	565	69.81583	17.54912	4.245861
176.7	274.8	126.8	119	2	39.9224															1	1	51	18	1	2	3	568	107.8365	47.60429	4.680616
156.4	148	80.5	110.3	2	27.44488															3	0	68	0	0	0	2	571	91.27917	10.9439	4.513923
157.5	169	111	109.5	2	30.90286															3	0	72	0	0	0	3	575	120.9843	3.154665	4.795661
175.4	223	115	117	2	32.87901															3	1	63	22	1	3	3	576	125.5568	37.65275	4.832758
187.6	191	96	115.5	2	24.61732															1	1	53	0	0	0	1	577	177.6724	33.62448	5.179941
160.1	147.5	105.5	109	2	26.10252															3	0	78	0	0	0	2	578	100.8959	10.22231	4.614089
191	234.5	112.5	115	2	29.15742															1	1	64	0	0	0	2	579	111.3472	42.90088	4.712654
155.5	105.4	68	89.3	2	19.7721															1	0	55	0	0	0	1	581	74.03452	48.62962	4.304532
184	247	113.5	114	2	33.09286															1	1	67	43.5	1	3	3	582	165.0436	13.41006	5.106209
162.6	162	97.5	108	2	27.79374															3	0	48	6.6	1	1	2	583	108.1321	19.86294	4.683353
160.9	112.5	80	93.9	2	19.71122															3	0	70	16.8	2	2	1	585	106.95	4.961072	4.672361
177.9	208	96.5	114	2	29.81155															3	1	55	0	0	0	2	586	139.3818	19.45267	4.937217
180.8	235.4	111	112.5	2	32.665															1	1	64	54	1	3	3	590	156.6709	20.70371	5.054147
178.4	220	110.5	109.5	2	31.35494															3	1	67	0	0	0	3	592	133.3525	38.55578	4.892996
167.3	158	99.1	101.8	2	25.60579															1	1	54	27.3	2	3	2	593	143.5934	39.32857	4.966986
170.1	205	120	110.5	2	32.13796															3	1	80	13	1	2	3	594	153.0913	8.155739	5.031034
180.4	211.5	130	131.5	2	29.47884															3	0	71	0	0	0	2	596	135.7931	7.532753	4.911132
162.6	180	109	113.5	2	30.88193															1	0	65	0	0	0	3	601	77.8968	23.62488	4.355385
177	166.5	93	100	2	24.10687															3	1	63	47.5	1	3	1	602	127.4809	41.68773	4.847966
183.6	233.8	112.5	115.5	2	31.46098															1	1	73	49.5	1	3	3	604	165.6396	28.94509	5.109814
173.2	151	82.4	98	2	22.83254															1	0	52	27	2	3	1	605	119.5497	14.12107	4.783732
168.1	150.6	83.5	99	2	24.17478															1	1	60	0	0	0	1	606	88.57561	61.96572	4.483857
182.2	170	95	96.7	2	23.22872															1	1	65	30.6	1	3	1	607	127.3487	13.25454	4.846929
182.1	221	106.7	111.5	2	30.23051															3	1	57	0.85	2		3	608	145.2428	26.70935	4.978407
167	144.4	85	105	2	23.4859															1	0	63	0	0	0	1	610	96.78255	25.84236	4.572467
162.5	130.5	85.5	98	2	22.41697															1	0	68	0.75	1		1	611	77.29504	37.48808	4.34763
185.8	179.7	106.5	101	2	23.61183															1	1	74	2	1	1	1	612	174.3266	27.69497	5.160931
179	242	107.5	127	2	34.2596															3	0	64	0	0	0	3	613	122.0775	3.459621	4.804656
177.4	190.5	102	109	2	27.45749															1	1	68	0	0	0	2	615	112.1009	58.7173	4.719399
169.6	165.5	85	105.5	2	26.09873															3	0	63	0	0	0	2	618	85.13512	37.81185	4.44424
175.1	224	110	115	2	33.13972															3	1	51	24	1	3	3	621	110.2678	27.05427	4.702912
171	136	84.5	93	2	21.09695															1	1	65	10	1	1	1	622	120.3999	38.44677	4.790819
161.8	134	94.7	100	2	23.21779															1	0	79	0	0	0	1	624	1509.801	0	7.319734
176.5	219	117	119	2	31.88803															3	0	50	27	2	3	3	625	159.721	1.548959	5.073429
173.6	223.5	110.3	115.2	2	33.63962															3	1	57	46.5	1	3	3	626	130.8512	27.57405	4.874061
155.3	161.5	115.7	108.5	2	30.37405															3	0	66	0	0	0	3	627	171.7181	1.054547	5.145854
181	213.5	106.8	111	2	29.56064															3	1	53	20	1	2	2	629	107.3367	24.91177	4.67597
172.4	185.8	105	114	2	28.35595															1	0	54	24.75	1	3	2	630	107.241	11.3596	4.675079
184.4	205	97.3	107.6	2	27.34671															3	1	57	19	2	2	2	632	145.0582	20.72025	4.977135
155.6	153	103	102.5	2	28.66456															1	0	75	11.5	1	2	2	635	260.4259	5.059449	5.562318
175.5	201	97.5	102	2	29.60158															1	1	61	0	0	0	2	638	157.359	17.07258	5.05853
181	156	88	93	2	21.59934															1	1	71	12	1	2	1	639	156.4628	18.82845	5.052818
161.7	132	84	97	2	22.89955															1	0	55	0	0	0	1	641	97.96254	24.47265	4.584585
183	264.5	130	119.5	2	35.82585															1	1	53	16	1	2	3	646	185.8689	9.330259	5.225041
186.5	235	107.5	118.5	2	30.64667															3	1	50	52	1	3	3	647	205.686	6.04667	5.326351
175.3	237.4	114	113.5	2	35.04208															3	1	54	0	0	0	3	648	115.991	24.29196	4.753512
150.8	201	126	127.1	2	40.0928															3	0	63	9.4	2	1	3	649	73.43618	22.6729	4.296417
158.2	122.3	88.5	95.2	2	22.16596															3	0	57	0	0	0	1	650	110.2058	6.932923	4.70235
177.6	178	94.5	100.2	2	25.59806															1	1	70	0	0	0	2	651	257.6705	2.228804	5.551682
162	155.5	103.5	103	2	26.87654															1	0	67	0	0	0	2	653	82.34895	13.2061	4.410966
177	206	111	116	2	29.82591															1	1	74	0	0	0	2	661	181.2755	13.46812	5.200018
165.7	197.2	105	105.1	2	32.57879															1	1	47	0	0	0	3	662	153.4325	13.96232	5.033261
184.9	201.2	102	108.5	2	26.69483															1	1	46	1.35	1	1	2	667	151.4395	21.97552	5.020186
157	189.8	103.5	122.5	2	34.9277															3	0	58	0.6	1		3	668	89.28485	22.01028	4.491832
181.5	201	105.5	109.5	2	27.6768															1	1	71	0	0	0	2	669	108.0938	53.02254	4.682999
156.5	178	122	118	2	32.96586															1	0	71	0	0	0	3	674	93.21933	15.35521	4.534955
177	229.5	113.3	117.2	2	33.22838															3	1	71	24.75	1	3	3	676	179.3513	37.51973	5.189347
178.5	172.5	80.5	103.5	2	24.55759															1	1	50	0	0	0	1	677	143.3353	53.47188	4.965186
154.4	129	81.5	96.6	2	24.54529															1	0	53	10	1	1	1	678	83.35595	23.629	4.42312
169	153.5	88.5	98.5	2	24.37856															1	1	61	0	0	0	1	684	90.42619	40.01924	4.504534
164	235	128	120	2	39.63266															3	0	51	8	1	1	3	685	118.0505	3.765045	4.771112
177.1	174	92	101	2	25.16432															3	1	56	33	1	3	2	686	108.9536	17.47201	4.690922
184.6	176.2	88.8	106	2	23.45393															3	1	60	2.05	2	1	1	688	153.2619	13.4048	5.032148
189	242	106.3	112	2	30.73016															1	1	48	0	0	0	3	689	162.8123	52.30898	5.092598
176	235	124.2	114.4	2	34.41245															1	1	78	0	0	0	3	690	163.9468	23.37049	5.099542
181.2	204	106.5	109	2	28.18297															1	1	72	14	1	2	2	691	181.4636	33.35068	5.201055
173.5	230	116.8	116	2	34.65787															3	1	58	0	0	0	3	693	456.3526	0.4361485	6.123266
182.1	239	113	126	2	32.69272															1	1	45	0	0	0	3	695	164.9537	31.09908	5.105665
176	163	89.5	104	2	23.86906															1	1	53	0	0	0	1	697	131.8526	13.21458	4.881685
190.1	223.8	107	104	2	28.09111															1	1	60	0	0	0	2	698	138.9646	29.4587	4.934219
157	139	78.6	103.2	2	25.57929															3	0	48	0	0	0	2	699	98.18443	8.459329	4.586848
190.1	236	109.5	118	2	29.62244															3	1	54	8	1	1	2	700	185.0929	10.44411	5.220858
190.5	239.5	120	115	2	29.93564															1	1	64	246	1	3	2	702	154.3846	19.43738	5.039446
171.7	220	123.5	126	2	33.84972															1	0	48	0	0	0	3	703	118.5716	14.60245	4.775517
172.4	146.6	88	97	2	22.37343															1	1	65	0.45	1		1	705	102.8913	66.35027	4.633673
176.5	187.5	100	107	2	27.3014															1	1	48	0.2	1		2	706	111.4758	7.788177	4.713808
175.7	201	109.5	114	2	29.53423															3	0	59	193.5	1	3	2	707	93.92144	19.49058	4.542459
174.6	218.5	101.5	113.5	2	32.51143															3	1	52	1.25	1	1	3	709	128.9715	26.0631	4.859591
156	250	121.2	150	2	46.59763															3	0	51	58	1	3	3	711	149.2931	0.3489876	5.005912
175	216	110.5	118	2	31.99269															3	1	55	4	1	1	3	713	132.4565	15.05946	4.886254
174	221	114.5	117.3	2	33.11058															1	1	68	0	0	0	3	716	144.7874	25.62845	4.975266
159	195	116.5	120	2	34.98754															3	0	71	9.8	1	1	3	717	103.0353	3.717383	4.635072
175.5	201.2	109.5	108.5	2	29.63103															1	1	62		1		2	718	136.1351	9.122635	4.913648
182.7	178	83	112	2	24.18889															1	0	67	0	0	0	1	719	111.3813	13.38642	4.712959
172	255	135.8	134	2	39.09816															3	1	56	10.5	2		3	722	156.737	4.413115	5.054569
164.3	141	80.7	98.4	2	23.69284															1	0	83	14	1	2	1	724	123.0217	11.95054	4.812361
163	132.4	80.5	101	2	22.60403															1	0	65	12.6	1	2	1	725	108.3798	12.24315	4.685642
178.4	215	103.3	109.8	2	30.64233															3	1	59	36	1	3	3	727	143.6798	23.26712	4.967587
162.8	220.5	113.5	134.5	2	37.73748															3	0	55	20	2	2	3	728	114.1371	5.531886	4.7374
166.3	207.5	115.5	110.5	2	34.0335															1	1	79	0	0	0	3	732	130.6888	15.09861	4.872819
158.2	165.6	111	104.5	2	30.01376															3	0	69	2.4	1	1	3	734	94.98002	27.13372	4.553667
166.5	118	69.1	93.5	2	19.30752															3	0	49	3.2	2	1	1	737	118.6315	6.45892	4.776022
155.5	168	97.8	111.5	2	31.51531															3	0	80	12.6	1	2	3	740	336.7403	0.0392302	5.819312
159	139.7	91	99	2	25.06543															1	0	65	0	0	0	2	741	103.3086	25.03508	4.637721
161	186	95	111.7	2	32.54874															3	0	48	0	0	0	3	744	82.68182	9.531747	4.414999
183	216.5	103.5	108	2	29.32438															3	1	55	17	1	2	2	745	219.5343	7.83648	5.391509
184.7	178	97	103	2	23.66787															1	1	73	106	1	3	1	750	155.236	21.17711	5.044946
171	192	95	110	2	29.78393															1	0	51	0	0	0	2	751	208.146	0.2579351	5.33824
164.6	155	76.5	110	2	25.95046															1	0	58	0	0	0	2	752	81.92847	21.47176	4.405847
164.9	199.5	106	113.5	2	33.27933															3	0	50	0	0	0	3	753	117.5801	1.502394	4.767119
172.6	195	106	113.5	2	29.69109															1	1	66	0	0	0	2	754	131.0709	28.04105	4.875739
187.5	211.5	103	109.5	2	27.28858															1	1	70	0	0	0	2	755	106.2806	44.18745	4.666083
170	203	107	113	2	31.86187															3	1	67	47.5	1	3	3	757	122.8545	29.56301	4.811001
156.3	125	74.5	94.3	2	23.20946															3	0	65	0	0	0	1	758	107.3671	26.1639	4.676254
179.7	286.2	128	127	2	40.20189															1	1	61	37	2	3	3	759	134.1458	31.4829	4.898927
165.6	158.7	86.5	98	2	26.25															1	1	53	0	0	0	2	762	122.8464	27.67186	4.810935
184	188.8	96	102	2	25.29527															1	1	55	2.5	1	1	2	765	136.2005	28.38778	4.914128
153.6	134	99.5	101	2	25.76294															1	0	63	0	0	0	2	766	66.98751	10.73945	4.204506
176.6	196	97.4	104	2	28.50675															3	1	70	13	1	2	2	767	138.7742	16.3061	4.932848
164.4	207	131.5	133.5	2	34.7408															3	0	57	6.75	1	1	3	769	96.06899	21.14285	4.565067
170	169.5	95	106	2	26.60388															3	1	67	14	1	2	2	770	97.31432	13.86107	4.577946
164.5	138.5	80	92.1	2	23.21619															3	1	52	0	0	0	1	771	120.2039	5.059333	4.789189
179.4	254	135	121.5	2	35.79826															1	1	65	98	2	3	3	774	119.4994	49.41853	4.783311
177.9	181.5	89.7	103.5	2	26.01344															3	1	51	0	0	0	2	775	120.0508	34.90605	4.787915
168.5	179.5	95.3	101.2	2	28.67726															3	1	48	23.25	2	3	2	776	146.8958	3.808429	4.989724
182.9	248	115	112.3	2	33.62771															3	1	55	32.4	2	3	3	777	203.5318	3.060354	5.315822
168.6	234.2	128	128.6	2	37.37187															3	0	80	0	0	0	3	778	115.7937	17.22627	4.75181
176.2	211.8	108	106.5	2	30.94477															1	1	63	32.25	1	3	3	780	193.8259	13.80324	5.26696
176	205	103.4	107.8	2	30.01937															1	1	48	3	1	1	3	781	119.6922	42.74122	4.784924
162.5	234	121.4	131	2	40.19594															1	0	54	0	0	0	3	782	78.72395	16.6211	4.365947
167.4	200	105	113	2	32.37368															3	0	56	4	2	1	3	783	169.467	1.250394	5.132658
160.1	174	99.7	107	2	30.79212															1	0	47	0	0	0	3	784	116.5426	1.95799	4.758257
166.5	178	100	110.2	2	29.12491															3	0	71	0	0	0	2	785	176.5202	7.725911	5.173435
162.5	173	104.5	99	2	29.71751															3	0	74	8.4	1	1	2	790	97.85052	27.48811	4.583441
189	213	107	108.5	2	27.04762															1	1	61	0	0	0	2	792	113.2223	22.84746	4.729353
159.6	122.1	80.5	94.5	2	21.74317															1	0	73	5.3	2	1	1	793	80.91538	34.20791	4.393404
174.9	258.8	129.7	121	2	38.37582															3	1	75	25.2	1	3	3	794	167.6289	53.54796	5.121753
163	156	84	105	2	26.63314															3	0	67	0	0	0	2	795	135.5454	4.720031	4.909307
156.5	163	94.5	100.5	2	30.18783															3	1	73	0	0	0	3	796	112.7353	15.7383	4.725042
169.5	119	87.5	95	2	18.788															1	0	66	63.75	2	3	1	797	110.5798	29.81557	4.705738
167.4	250	140	136	2	40.46711															3	0	59	32	1	3	3	798	116.1864	3.073247	4.755196
159	247.2	117.1	135.8	2	44.35344															3	0	58	0	0	0	3	800	95.15544	4.498922	4.555512
174	223	121	110	2	33.41023															3	0	58	8.75	1	1	3	803	126.1243	5.487336	4.837267
163	154.2	99.5	101	2	26.32584															1	0	65	0	0	0	2	804	73.48537	23.63477	4.297086
166	219	108	128	2	36.04964															1	0	53	40.5	1	3	3	805	126.5286	13.967	4.840468
161.2	132	77	99.5	2	23.04183															3	0	64	0	0	0	1	806	74.84634	18.03914	4.315437
172.2	171.5	101.5	106.3	2	26.23438															1	0	54	0	0	0	2	808	105.5386	4.753885	4.659076
165.3	173	105.5	107	2	28.71927															1	0	54	1	1	1	2	811	120.8652	0.7796957	4.794676
174.2	295	152	152.5	2	44.09596															1	0	65	30	1	3	3	814	131.9715	19.45099	4.882586
168	197.6	107.5	118.5	2	31.75714															1	0	74	0	0	0	3	816	95.39607	11.95817	4.558037
180.4	194.5	91.9	102.3	2	27.10938															1	1	48	0	0	0	2	817	150.1646	9.101391	5.011732
179.5	205	94.5	109	2	28.86011															3	1	49	11.25	1	2	2	819	116.3134	27.62637	4.756288
178	204	98.5	108	2	29.2054															1	1	63	0	0	0	2	820	137.9029	29.64682	4.926549
151.7	158	92.3	111	2	31.14289															3	0	54	0	0	0	3	821	163.6189	2.83222	5.097539
170	224	120	124.9	2	35.15792															3	0	54	36	1	3	3	823	146.8378	4.820596	4.989329
186.5	210	107	108	2	27.38638															1	1	73	59	2	3	2	824	134.488	29.32379	4.901475
164	145.3	86.5	101.5	2	24.50479															1	0	51	31	1	3	1	825	86.3021	9.516835	4.457854
164	154	82.5	104.5	2	25.97204															1	0	61	20	1	2	2	826	121.5601	19.8496	4.800409
176	164	89.5	99.7	2	24.0155															1	1	66	39	1	3	1	828	123.587	11.49143	4.816945
165.8	176	101.5	112.7	2	29.04134															3	0	75	0	0	0	2	829	138.0029	1.828072	4.927275
154	150	85	98	2	28.68949															3	0	65	0	0	0	2	830	106.2292	13.99414	4.665599
166.2	120.3	77	95.5	2	19.75498															1	0	77	0	0	0	1	836	94.04674	24.81602	4.543792
165.7	144	77.1	106	2	23.78979															1	0	53	0	0	0	1	839	118.72	17.95044	4.776768
176	233	119.7	116	2	34.11958															1	1	45	48	2	3	3	840	177.5672	19.37791	5.179349
159.5	128	80	93.5	2	22.82242															3	0	51	0	0	0	1	841	101.9871	3.928468	4.624846
152.2	155	99	114.3	2	30.35117															1	0	69	0	0	0	3	843	91.40187	4.5688	4.515266
172.6	186	107	113.5	2	28.32073															3	0	67	14.1	1	2	2	844	112.6941	9.134927	4.724677
175.2	175	96.5	101	2	25.86086															1	1	58	0	0	0	2	845	122.0159	7.104537	4.804151
167.4	215	109.7	109.9	2	34.80171															3	1	66	0	0	0	3	846	144.4743	11.45647	4.973102
168	235.5	92	132.8	2	37.84821															3	0	46	0	0	0	3	847	147.8621	6.70409	4.99628
178	172	90.7	102.2	2	24.62416															3	1	57	0	0	0	1	849	124.934	21.82666	4.827785
166.2	136.5	92	101	2	22.41525															1	0	74	15.5	1	2	1	850	107.4804	31.63474	4.677309
157.4	119.5	71.1	87.8	2	21.8792															3	0	71	8.1	1	1	1	852	110.2037	7.914835	4.702331
162.5	127.5	69.5	103.5	2	21.90163															1	0	62	66	2	3	1	855	87.87925	17.41547	4.475964
162.6	213	121	126.6	2	36.54362															3	0	60	12.1	1	2	3	856	97.78497	21.77306	4.582771
182.9	231.8	120.5	117	2	31.43106															1	1	64	0	0	0	3	857	111.5577	28.58248	4.714542
183.5	226	105.4	112.5	2	30.44454															1	1	56	11	1	2	3	858	109.4291	51.61246	4.695277
188.4	193	87.3	103.8	2	24.66429															3	1	52	0	0	0	1	859	167.1454	24.70201	5.118864
162.2	179.4	105.2	115.8	2	30.93099															1	0	52	1.4	1	1	3	860	89.33737	5.115185	4.49242
176.8	186	101.6	100.9	2	26.99115															3	1	66	10.5	1		2	862	160.6388	42.69672	5.079158
177.2	229	112	116	2	33.08119															1	1	54	0	0	0	3	865	169.892	9.478412	5.135163
184.6	228	117.5	110	2	30.34901															1	1	74	96	1	3	3	867	117.0625	50.22217	4.762708
156.9	131	85	90.5	2	24.13784															3	0	73	33	1	3	1	868	61.01318	17.38323	4.11109
162.9	174	91	119	2	29.74268															3	0	59	18.5	2	2	2	869	131.7774	0.996623	4.881114
168	208	100.5	123.5	2	33.42857															1	0	58	0	1	0	3	870	106.3483	28.26427	4.666719
181.4	224.2	120.5	121	2	30.90538															3	1	66	0	0	0	3	871	194.1357	4.672562	5.268558
176.5	169	87	101.5	2	24.60766															3	1	70	8	1	1	1	874	151.6215	10.9143	5.021388
162	201.8	111	115.5	2	34.87901															3	0	52	0	0	0	3	875	230.5004	0.1271976	5.440253
188	216.4	97.5	111	2	27.77248															1	1	59	69	1	3	2	876	134.7823	55.99375	4.903661
155	150	94.5	105	2	28.3205															3	0	60	1.65	1	1	2	882	70.54491	31.25396	4.256249
181	194.5	89.8	107	2	26.92995															1	1	57	31.5	1	3	2	884	185.6772	10.12391	5.22401
162.1	124.2	86.5	93	2	21.44019															1	0	57	22.5	2	3	1	885	121.3392	4.040935	4.79859
155.2	131	83.8	104.5	2	24.66953															1	0	60	17	1	2	1	886	109.1123	5.029559	4.692378
178.5	279.5	125	124.2	2	39.79041															3	1	50	41.25	1	3	3	887	192.0852	9.497984	5.257939
173.4	207	103.8	106.8	2	31.22807															3	1	45	0	0	0	3	888	188.5721	10.5139	5.23948
159.6	154.2	109	106.5	2	27.45944															1	0	66	0	0	0	2	891	235.332	1.441868	5.460997
176.2	209.7	97.5	106.6	2	30.63795															3	1	51	0	0	0	3	892	149.3049	9.216199	5.005991
159	204	97	116	2	36.60235															3	0	57	41	2	3	3	893	129.3957	5.494492	4.862875
172	152	87.5	99.5	2	23.30557															3	1	70	0	0	0	1	894	139.1036	19.18761	4.935219
172.6	156	91	107.7	2	23.75287															3	0	70	0	1	0	1	897	102.4965	20.26019	4.629828
176.2	156	92.4	97.5	2	22.79218															3	1	53	0	0	0	1	898	145.6624	5.390567	4.981292
176.2	230	114.1	122.7	2	33.60385															3	1	66	8	1	1	3	901	131.385	22.19889	4.878132
155.4	142	80.3	105.6	2	26.67223															3	0	45	11.2	2	2	2	902	106.6358	6.657342	4.66942
186.2	232.2	117.8	115.8	2	30.37917															1	1	50	29	2	3	3	903	168.9514	18.51986	5.129611
156.4	159	103.5	113.5	2	29.4847															1	0	50	19	1	2	2	908	98.78167	31.82413	4.592912
164	226	133.4	131	2	38.11481															3	0	59	0	0	0	3	909	97.26983	14.91132	4.577489
158.4	118.5	95	99.5	2	21.42304															1	0	70	0.45	1		1	910	70.41979	35.5271	4.254474
184	175.5	94.5	102	2	23.51335															1	1	68	2	1	1	1	914	123.7087	49.2535	4.817929
188	223.8	103	115	2	28.72218															1	1	57	37.6	2	3	2	916	120.4034	34.71962	4.790848
159.1	133	97	93	2	23.83331															1	0	84	44	1	3	1	919	104.4956	36.39901	4.649145
174.5	152	84.8	90.8	2	22.64257															3	1	63	6.25	1	1	1	920	126.912	15.53914	4.843494
174.2	163.5	93.5	96.5	2	24.43962															1	1	73	0	0	0	1	921	113.0763	22.66198	4.728063
174	199	95.8	105.8	2	29.81451															3	1	51	0	0	0	2	923	136.8044	16.57912	4.918552
160	198	108.5	121	2	35.08312															3	0	64	2.25	1	1	3	925	97.31544	10.33253	4.577958
180	275	126.5	133	2	38.5															1	1	59	78.75	2	3	3	927	128.9319	24.98907	4.859284
148.9	138.9	97	102.5	2	28.4175															1	0	59	0	1	0	2	929	105.4473	5.250744	4.658212
178	266	119.5	126	2	38.08156															3	1	48	2.4	1	1	3	930	124.3922	12.66056	4.823439
171	176	86	103.3	2	27.30194															3	1	54	8.25	1	1	2	931	106.6591	42.70293	4.669638
172.4	155	90	105	2	23.6554															3	0	57	0	2	0	1	934	85.8103	26.64416	4.452139
158.2	133	90	98.5	2	24.10525															1	0	60	0	0	0	1	935	114.1171	6.603702	4.737225
177.2	188.8	105	110	2	27.27392															1	1	72	92	1	3	2	936	174.1935	25.37444	5.160167
172.1	179	95.3	103	2	27.41349															3	1	66	0	1	0	2	938	106.2316	40.57273	4.665622
163	161.7	105	108.5	2	27.60628															1	0	66	0	0	0	2	939	100.2513	5.078434	4.60768
156.6	225	116.3	130	2	41.61712															3	0	54	0	0	0	3	940	71.63017	28.3646	4.271516
172.8	198.5	102.5	106	2	30.15408															3	1	55	0	0	0	3	941	145.5924	42.12339	4.980811
177.1	168.5	86.5	100.5	2	24.36889															1	1	51	0	0	0	1	942	153.6332	38.47821	5.034568
161.2	140.8	82	101.5	2	24.57795															1	0	49	11.25	1	2	1	943	94.86194	41.9301	4.552423
165.1	217.8	112	112.5	2	36.24405															1	0	61	1.5	1	1	3	947	93.02684	22.80052	4.532888
176.2	255	124	123.5	2	37.25645															1	1	53	29.25	2	3	3	950	131.6711	22.76578	4.880307
163.8	144	88	104.5	2	24.34489															1	0	50	30	1	3	1	951	84.01836	45.01848	4.431036
171	168.5	86	99.6	2	26.1385															3	1	80	0	0	0	2	952	129.8208	35.6851	4.866155
175	198.5	99.8	105.8	2	29.40069															3	1	48	0	0	0	2	953	141.6002	8.034428	4.953008
180.1	188.2	98.2	103	2	26.31875															3	1	74	4.8	1	1	2	955	156.5925	22.84665	5.053647
156	170	99.5	107	2	31.68639															1	0	69	0	0	0	3	956	66.20955	26.64463	4.192825
169	215	106	126.5	2	34.14586															3	0	53	26.25	2	3	3	957	123.121	4.379934	4.813168
183	192	104.5	102.5	2	26.00591															1	1	76	25.5	1	3	2	958	99.01176	58.13569	4.595239
159	134	86.5	98.5	2	24.04272															1	0	60	10	1	1	1	959	79.75884	26.16541	4.379008
157.6	197	121.5	126	2	35.97716															3	0	61	115	1	3	3	960	69.6535	8.393328	4.243533
177.7	219.5	104.5	114.5	2	31.53063															1	1	50	10.5	1		3	961	125.1257	13.62791	4.829319
164.4	130.5	86.2	98.5	2	21.90181															3	0	82	6.15	1	1	1	963	131.3056	20.22757	4.877528
181.4	184	95	103	2	25.36392															1	1	60	0	1	0	2	967	112.8577	46.59299	4.726128
178.4	282	130.6	124.3	2	40.19134															3	1	66	65	1	3	3	969	156.3063	54.14783	5.051818
174.5	243.4	113	118.1	2	36.25791															1	1	50	0	0	0	3	970	149.64	13.54997	5.008233
160	142.2	89	104	2	25.19606															3	0	51		2		2	972	119.3508	7.031059	4.782067
164	155.9	92	101.5	2	26.29247															3	1	82	0	0	0	2	973	104.7082	23.19423	4.651178
195.4	233	105	113	2	27.68088															3	1	51	15.5	1	2	2	975	140.5758	44.8477	4.945747
181.5	207.5	102.5	114	2	28.57182															3	1	65	0	0	0	2	977	119.3686	22.38268	4.782217
162	178	97.5	109.5	2	30.76543															3	0	55	48	1	3	3	979	103.3632	8.923628	4.638249
183	209	103.5	112	2	28.30852															3	1	67	0	0	0	2	980	164.4934	22.17323	5.10287
170.8	141	84.7	94.5	2	21.92383															3	0	62	0	0	0	1	984	77.21685	38.39453	4.346618
156.2	144	88	104	2	26.77155															3	0	72	0	0	0	2	985	103.1951	30.27523	4.636622
172.5	191	102.3	110.3	2	29.11577															3	1	78	0	0	0	2	987	151.4664	14.67358	5.020364
182.5	179.5	90.5	101.5	2	24.44622															3	1	70	4.4	1	1	1	988	94.55836	37.39594	4.549217
159	139	89.5	102.5	2	24.93984															3	0	70	4.8	1	1	1	989	81.97272	35.62676	4.406386
162.2	142	87.5	99	2	24.48272															1	0	71	18.9	1	2	1	990	101.9756	12.69592	4.624733
164.5	212	119.5	124.5	2	35.5367															3	0	45	0	0	0	3	991	83.10947	29.29125	4.420158
167.5	157	92.5	105	2	25.38301															3	0	78	27	1	3	2	992	186.3936	9.984901	5.227861
150	188	101.5	117	2	37.9008															3	0	66	7.75	1	1	3	993	110.6802	15.25669	4.706645
175.5	137.5	78.5	97.5	2	20.24984															1	0	53	4	1	1	1	994	99.01163	32.63552	4.595237
152.3	124	86	99.2	2	24.24906															3	0	73	0	0	0	1	996	84.13522	9.126176	4.432425
176.2	203.8	105	109	2	29.77594															3	1	52	55.5	2	3	2	998	98.7523	30.94581	4.592615
164.6	188	107.5	110	2	31.4754															1	0	49	12	1	2	3	1000	111.1171	10.54198	4.710585
153.7	206	130	132.5	2	39.55419															1	0	63	0	0	0	3	1002	117.2738	1.762231	4.764512
167.5	192	106.5	107.6	2	31.04164															3	1	61	10	2	1	3	1005	132.9646	2.63018	4.890083
181	210	95.2	104.4	2	29.07604															3	1	60	110	2	3	2	1008	232.9258	5.134455	5.45072
180	233	107.3	119.2	2	32.62															3	1	55	15	2	2	3	1009	244.7696	2.250214	5.500317
168.7	189	94.4	108.5	2	30.12345															3	1	48	0	0	0	3	1010	145.7334	14.92149	4.981779
148.5	200	123	132	2	41.13866															1	0	48	0	0	0	3	1012	83.43175	23.89823	4.424029
167.5	168	95	103.5	2	27.16143															3	1	70	48	1	3	2	1013	94.2511	20.99402	4.545962
190	194	109.5	115	2	24.37629															1	1	71	0	0	0	1	1016	140.785	39.90218	4.947234
157.9	198.8	113	111	2	36.16806															3	0	60	20	2	2	3	1017	160.2349	0.6714705	5.076641
202.5	255	111	117	2	28.20741															1	1	63	6	1	1	2	1018	182.2461	22.23659	5.205358
174	194	99	107.2	2	29.0654															1	1	72	49.3	2	3	2	1019	142.2092	5.282818	4.957299
173.2	197	116	112	2	29.78815															3	0	57	0	0	0	2	1023	90.25107	20.51885	4.502595
187.6	244	125	124.5	2	31.4483															3	1	67	0	0	0	3	1024	122.0763	8.703941	4.804646
151.6	117.5	84	93.2	2	23.19063															1	0	77	0	0	0	1	1026	126.0683	9.324349	4.836823
180.1	156	88.6	98.3	2	21.81575															3	1	66	13.25	2	2	1	1029	132.6479	12.62412	4.887698
186.7	224	107	112.2	2	29.14959															1	1	46	0	0	0	2	1030	195.3961	4.944404	5.275029
175.5	211	104.5	109	2	31.07429															3	1	77	2	1	1	3	1036	156.1978	32.10286	5.051123
179.6	173.6	94.5	105	2	24.41238															3	1	71	39.75	2	3	1	1037	156.8868	34.7779	5.055525
163	175.4	106.5	106.5	2	29.94521															3	0	64	0	0	0	2	1039	110.7478	20.2852	4.707255
180.6	200	101	109.5	2	27.81426															1	1	59	0	0	0	2	1040	152.9043	54.61358	5.029812
170.5	210.8	105	108	2	32.89235															3	1	50	56	1	3	3	1041	128.3173	26.30171	4.854506
169.3	171.5	101	104.5	2	27.14084															1	0	66	0	0	0	2	1042	106.6883	16.69663	4.669911
188.4	206.2	90	117.5	2	26.35117															3	0	45	28	2	3	2	1044	219.2718	0.6116863	5.390312
155.5	151.5	105	104	2	28.42005															3	0	74	0	0	0	2	1045	89.94816	1.780843	4.499234
184	196	88.8	97.7	2	26.25992															3	1	51	0	0	0	2	1047	194.3657	11.06181	5.269742
166.5	206	99.5	118.8	2	33.70636															3	0	67	0	0	0	3	1048	151.3141	5.919432	5.019358
170	181	97	110	2	28.40886															1	1	76	0	0	0	2	1049	85.14689	31.32176	4.444378
155.2	113.5	72.5	89.5	2	21.37398															1	0	73	0.5	1		1	1051	93.77681	8.045871	4.540917
177.5	160.8	87.5	101	2	23.15061															1	1	63	0	0	0	1	1052	136.5429	24.86849	4.916639
181	229	114	113	2	31.70672															1	1	52	0	0	0	3	1054	121.4503	43.00639	4.799505
156.2	165	96.5	112.5	2	30.67573															1	0	66	0	0	0	3	1055	92.6283	11.31272	4.528594
172.2	203.2	102	112	2	31.08354															1	1	79	0	0	0	3	1056	162.1675	33.30556	5.08863
167.8	245.8	118.5	133	2	39.5978															1	0	54	19	2	2	3	1058	87.62713	23.02938	4.473091
164.4	194.7	114	113.5	2	32.67649															3	0	58	21	1	3	3	1059	80.18889	12.77391	4.384385
173.4	137	82.5	91	2	20.66786															3	1	58	20.4	2	3	1	1060	115.2164	18.4066	4.746812
189	227	107.6	113	2	28.8254															1	1	49	0	0	0	2	1061	138.939	29.08864	4.934035
173.3	191	98	121.5	2	28.84757															1	0	57	0	0	0	2	1063	80.98894	37.49884	4.394312
160	216	123.5	121	2	38.2725															1	0	52	0	0	0	3	1064	107.6743	7.143579	4.679111
172.5	165.5	88	100.5	2	25.22858															3	0	69	0	0	0	2	1065	83.27522	14.36926	4.422151
168	169	100.5	104.5	2	27.16071															1	0	54	0	0	0	2	1066	73.44673	44.48945	4.29656
192.5	240	100.5	108.5	2	29.37804															3	1	48	6.9	2	1	2	1068	166.3312	26.73571	5.113981
157.3	164	106.5	112.5	2	30.06488															1	0	63	0	1	0	3	1069	65.61129	44.67454	4.183748
157.7	168	107.5	113	2	30.64213															3	0	65	0	0	0	3	1070	90.16431	10.51568	4.501634
167	189	109	113	2	30.73986															3	0	51	28.5	2	3	3	1074	106.1113	12.55688	4.664488
172.9	272	139	136	2	41.27166															1	0	58	3.1	1	1	3	1075	83.1037	53.82792	4.420089
182.5	197.4	104	108	2	26.88404															1	1	48	52.5	2	3	2	1077	166.2199	5.316346	5.113311
163.3	162.2	96.4	109	2	27.58999															3	0	78		1		2	1078	115.3281	8.790106	4.747781
174.4	195.2	108	107	2	29.11119															4	1	82	0	0	0	2	1079	122.3068	27.70301	4.806532
179.6	142	81.4	95	2	19.96865															3	1	56	6.9	1	1	1	1080	100.6361	20.30924	4.611511
173	148	90.9	94.5	2	22.43069															4	1	64	8.5	2	1	1	1081	123.6849	18.72466	4.817737
162.3	158.2	99.8	99.5	2	27.24222															4	1	65	0	2	0	2	1082	129.5731	36.31115	4.864245
163.8	155	103.9	111.7	2	26.20456															1	0	80	0	0	0	2	1083	87.36796	21.15862	4.470129
166.7	181.2	104.2	103.6	2	29.5774															4	1	76	100	1	3	2	1084	177.3633	18.30682	5.1782
143.6	136.3	99.7	103.3	2	29.98196															4	0	65	1.8	1	1	2	1086	91.73232	15.66719	4.518875
180	204	110.2	105.6	2	28.56															4	1	61	96	1	3	2	1087	180.2346	26.56971	5.194259
166	198.7	107.1	115.9	2	32.70806															1	0	66	50	1	3	3	1088	108.0382	26.45742	4.682485
164.6	145	90	102	2	24.27624															1	0	52	8	1	1	1	1089	83.66277	37.50348	4.426794
160.4	191.5	104	107	2	33.76238															4	0	53	0.6	1		3	1090	122.5271	10.40966	4.808332
166.8	154.3	100.7	96.5	2	25.15631															4	1	73	14.5	2	2	2	1091	280.7686	0.9571646	5.637531
171.7	158.5	89.5	99	2	24.38719															4	1	47		1		1	1092	109.4848	41.68216	4.695786
158.8	171.5	109	106.3	2	30.84865															3	0	67	0	0	0	3	1095	153.0644	4.091275	5.030859
160	156	96.5	105.2	2	27.64125															4	0	77	60	1	3	2	1096	96.34199	10.24409	4.567904
152.7	130.2	86	99	2	25.3283															1	0	72	0	0	0	2	1097	107.2206	10.77899	4.674888
148	149	91.8	107.4	2	30.85573															4	0	48	1.4	2	1	3	1098	133.2404	7.130979	4.892155
176	227.2	107.8	123.7	2	33.27025															3	0	58	25	1	3	3	1100	110.8238	14.6506	4.707942
178.7	244	130.1	130.5	2	34.65882															3	0	67	2.7	1	1	3	1102	165.2687	16.16478	5.107573
155.6	126.7	79.8	101.3	2	23.73725															4	0	52	9.5	2	1	1	1103	94.00605	7.298901	4.543359
161.5	172.5	101	102.5	2	29.99971															4	1	57	67.5	1	3	2	1104	129.6739	26.22167	4.865023
159.4	152	97	111.5	2	27.13564															3	0	63	23	1	3	2	1105	90.18047	10.21587	4.501813
176	176	96.7	103.1	2	25.77273															3	1	69	22	1	3	2	1106	147.0271	5.225613	4.990617
168.6	179	106	108	2	28.56347															3	0	69	7.8	1	1	2	1108	111.4717	4.838439	4.713771
188	206	109.3	102.5	2	26.43775															1	1	71	0	0	0	2	1111	128.7854	43.94197	4.858147
154.1	198.5	98.6	113.2	2	37.9165															3	0	47	0	0	0	3	1112	105.9438	11.54232	4.662909
153.8	174.5	104.3	115.3	2	33.4623															4	0	68	0	0	0	3	1113	118.6495	6.720271	4.776174
146.2	127.5	93.8	103.4	2	27.05755															4	0	80	67.5	1	3	2	1114	79.6377	27.69069	4.377488
164.8	195.7	108.6	110	2	32.68507															1	1	58	64	1	3	3	1115	103.0206	31.49096	4.634929
159.2	201	114.5	117.5	2	35.97352															4	0	52	0	0	0	3	1118	94.15763	29.18328	4.544971
174	290	139.7	125.9	2	43.44828															4	1	67	28.5	1	3	3	1119	149.9137	21.1949	5.010059
151.9	187	109.8	122.4	2	36.762															4	0	53	37.5	1	3	3	1120	136.6111	2.709346	4.917138
173.8	166.5	93.5	99.5	2	25.00275															4	1	54	0	0	0	2	1122	134.5222	11.11528	4.901729
164.6	130	89.2	95.3	2	21.7649															4	0	76	0	0	0	1	1124	90.51131	40.7729	4.505475
173.9	175.7	91.3	102.6	2	26.35395															1	1	48	3	1	1	2	1125	124.9275	28.91325	4.827734
172.3	138.2	81.5	90.5	2	21.11595															3	1	62	0	0	0	1	1126	106.3827	12.9245	4.667043
180	283.8	134.1	124.5	2	39.732															4	1	62	42	1	3	3	1127	158.0587	30.89041	5.062966
160.7	155	102	111	2	27.22532															4	0	55	0	0	0	2	1128	164.9518	2.104026	5.105653
158.5	175	101	109	2	31.59749															3	0	76	0	0	0	3	1131	93.91801	23.19589	4.542422
152.8	165.5	104	106.5	2	32.15321															4	0	60	0	0	0	3	1132	113.9765	19.90731	4.735992
172	220	116	110.8	2	33.73175															3	1	73	0	0	0	3	1133	132.6783	10.42477	4.887927
156.7	157	93.5	104	2	29.00245															3	0	82	1.8	1	1	2	1134	106.7103	16.75668	4.670117
159.3	187	112.4	119	2	33.4259															1	0	64	0	0	0	3	1135	104.6454	17.13071	4.650578
162.9	170.7	102.4	103.3	2	29.1786															4	1	81	9	1	1	2	1136	128.3829	13.40047	4.855018
171.5	170.5	94.5	104.5	2	26.29476															4	1	45	18	2	2	2	1139	134.7658	12.56168	4.903539
166.2	124	80.5	99	2	20.36257															1	0	78	0	0	0	1	1140	107.48	31.86732	4.677304
160.4	137.5	80.5	102.5	2	24.24192															3	0	56	0	0	0	1	1141	104.9636	37.29737	4.653614
168.2	163	96.6	98.5	2	26.13417															4	1	62		1		2	1142	106.8633	28.27509	4.67155
169.9	179	105.2	101	2	28.12803															4	1	65	0	0	0	2	1143	149.0893	21.06627	5.004545
162	153.5	89.7	110	2	26.53086															4	0	64	0	0	0	2	1145	158.1699	5.442908	5.06367
159.7	240.5	134.2	136.7	2	42.77385															4	0	63	9	1	1	3	1147	96.26895	26.22997	4.567146
169.5	153	93	95.5	2	24.156															1	1	68	12	1	2	1	1148	103.9221	52.05494	4.643641
183.6	229.8	112.8	108.8	2	30.92272															1	1	52	30	1	3	3	1149	207.2452	16.5376	5.333903
166.9	236	125.4	119.2	2	38.43018															4	1	66	0	0	0	3	1151	135.4779	30.3272	4.908809
181	223	107	112	2	30.87598															1	1	49	36	1	3	3	1153	148.2736	20.72185	4.999059
152.5	174.7	108.5	114.6	2	34.07425															4	0	64	0	0	0	3	1154	283.8139	0.3742517	5.648319
171.8	189.7	107.1	102.2	2	29.15373															4	1	63	51	2	3	2	1155	144.3763	20.40018	4.972423
174.4	140.2	74.6	98.9	2	20.90875															1	0	50		1		1	1159	96.95299	36.69262	4.574226
152.9	170	93.8	105.9	2	32.98428															3	0	53	0	0	0	3	1160	95.90305	7.432948	4.563338
169.6	164	84.7	100.4	2	25.86218															4	1	55	0	0	0	2	1161	117.6667	21.30415	4.767856
170.4	156.2	89	97	2	24.40141															4	1	60	0	0	0	1	1163	124.875	23.33225	4.827313
162	189	100.5	122	2	32.66667															4	0	65	0	0	0	3	1164	197.569	4.716185	5.286088
163.4	158	92.3	104	2	26.84269															3	0	69	23.5	1	3	2	1165	89.82566	42.42647	4.497871
181.6	193.7	93	101.6	2	26.64225															3	1	50	22.4	2	3	2	1166	122.2703	44.37061	4.806234
176.2	176.3	97.4	99.2	2	25.75808															4	1	74	31	1	3	2	1167	118.6816	26.28657	4.776444
156.1	183	109.5	116.6	2	34.06578															4	0	60	0	0	0	3	1169	531.3286	0.1487903	6.275381
145	128.7	97.5	98.7	2	27.76615															4	0	73	0	0	0	2	1171	96.3982	4.676491	4.568488
150.4	137.7	91	99	2	27.61286															1	0	78	0	0	0	2	1173	112.5703	6.949691	4.723578
149.3	150	105.6	106.2	2	30.52423															4	0	80	0	0	0	3	1174	228.5991	2.051713	5.43197
179	229	111.2	115.1	2	32.41921															3	1	53	27	1	3	3	1175	112.6896	38.50023	4.724638
168.8	141.5	90.2	91.9	2	22.52603															4	1	67	0	0	0	1	1176	120.0652	18.37303	4.788035
163.5	152	91.2	96.8	2	25.79177															3	1	67	0	0	0	2	1177	103.8055	18.87025	4.642519
160.8	142	89	95	2	24.91089															4	1	71	19.5	1	2	1	1178	121.5288	23.17603	4.800151
162.1	160.3	89.4	104.6	2	27.672															4	0	52	0	0	0	2	1179	185.5631	1.320784	5.223395
174.3	213	106	108.3	2	31.80225															3	1	52	30.6	2	3	3	1180	144.0341	17.75336	4.97005
164.1	139.5	82	95	2	23.49796															3	0	60	9.9	1	1	1	1183	83.16947	13.93846	4.42088
154.7	132.5	103.7	100.1	2	25.11356															4	0	75	0	0	0	2	1185	65.58337	12.73801	4.183322
150.3	134.1	95.3	95.2	2	26.92675															3	0	67	3	1	1	2	1186	129.2897	7.048144	4.862055
162.1	176.8	105.2	110.2	2	30.52033															4	0	63	0	0	0	3	1187	394.2458	0.2201585	5.976974
173	186	96.3	99.8	2	28.18992															3	1	76	55	1	3	2	1188	301.3407	6.449432	5.708241
157	172.5	107.5	111.5	2	31.74409															4	0	72	0	0	0	3	1190	97.58827	14.33287	4.580757
171.4	150	83.2	95.6	2	23.16022															1	1	68	78.75	1	3	1	1191	89.07571	42.35548	4.489487
154.7	158.3	95.5	104.5	2	30.0036															3	0	69	0	0	0	3	1193	96.55487	5.909544	4.570111
167.4	196	102	117	2	31.72621															3	0	56	0	0	0	3	1198	121.7167	7.939832	4.801696
155.3	136.5	88.3	99.5	2	25.67218															1	0	80	45	1	3	2	1199	115.4751	13.65874	4.749055
156.2	133.5	93	96	2	24.81946															4	0	64	0	0	0	1	1203	97.37228	8.895337	4.578542
157.8	153.7	100	95.9	2	27.99838															4	1	66	0	0	0	2	1206	110.4032	24.43905	4.704139
173.2	143.9	85.2	94	2	21.75896															3	1	60	0	0	0	1	1207	104.9706	5.604338	4.65368
161.7	149	91.5	98	2	25.84873															1	1	65	0	0	0	2	1208	115.8791	22.65942	4.752547
182	183	104.5	107	2	25.06002															1	1	65	4.8	2	1	2	1209	123.183	37.45533	4.813671
182.1	193	96.3	104.6	2	26.4004															3	1	52	29	1	3	2	1211	103.8352	35.17078	4.642805
166.9	219.5	112	120	2	35.74332															3	0	46	0	0	0	3	1215	106.5345	22.91114	4.668469
175.7	208.8	104.8	106.9	2	30.68033															3	1	56	5.1	1	1	3	1219	118.7124	12.45907	4.776704
153	135.7	78.6	98.2	2	26.29481															3	0	83	0	0	0	2	1222	85.18813	24.37359	4.444862
182.5	217.4	103.5	108.5	2	29.60785															3	1	48	3.2	2	1	2	1224	139.5772	14.11534	4.938618
174.6	189	100	107	2	28.12201															1	1	45	26	1	3	2	1226	123.6178	22.0165	4.817194
158.6	170.8	99.1	98.6	2	30.80027															3	0	51	0	0	0	3	1227	91.83865	30.53553	4.520033
152.4	175	120	112.5	2	34.17757															4	0	56	4.3	2	1	3	1228	92.83683	37.55547	4.530843
169.5	148.5	86	99	2	23.44553															3	0	56	14.5	1	2	1	1229	97.10854	33.03409	4.57583
161.8	231	125.4	118.1	2	40.02469															1	1	50	0	0	0	3	1230	149.3374	14.33937	5.006208
177	176.8	96.5	99	2	25.59816															1	1	51	0	0	0	2	1232	126.2756	24.09065	4.838467
173	206.8	103.1	112.9	2	31.34234															3	0	59	0	0	0	3	1233	217.9251	2.431139	5.384151
160.7	152	96.3	106.7	2	26.69838															3	0	75	0	0	0	2	1235	75.48674	21.95051	4.323957
158.5	176.8	91.9	112.1	2	31.92249															1	0	56	0	0	0	3	1236	116.2182	10.03855	4.75547
173.4	123.8	72.6	91.2	2	18.6765															3	0	52	20	2	2	1	1237	98.00031	11.23498	4.58497
165.5	166	99.5	108.5	2	27.49066															4	0	49	0	0	0	2	1238	101.2851	25.19486	4.61794
153.5	153	97	98	2	29.45423															4	1	66	1.05	1	1	2	1239	107.3541	25.23743	4.676133
157.6	129	71.5	95	2	23.55865															4	0	45	0	0	0	1	1241	91.70703	14.7483	4.518599
150.9	98.7	74.8	87.3	2	19.66128															1	0	52	0	0	0	1	1243	80.14687	22.61384	4.383861
174	208	115.6	113.7	2	31.1629															4	1	75	27	1	3	3	1244	153.1673	20.87502	5.031531
161.3	170.1	91.5	105.5	2	29.65573															3	0	59	0	0	0	2	1246	123.2745	7.833069	4.814414
150.2	152.5	97.9	106.4	2	30.66218															4	0	60	0	0	0	3	1247	127.5923	3.83881	4.84884
167.6	150.8	96.3	97.8	2	24.35154															4	1	70	24.4	2	3	1	1248	174.7276	12.20684	5.163228
168	201.2	108.7	112.2	2	32.33571															3	0	53	10.8	2		3	1251	109.5031	15.12307	4.695953
153	228	120.8	124.6	2	44.17993															4	0	70	0	0	0	3	1253	120.4243	13.04082	4.791021
150.6	271.9	150.1	152.8	2	54.37914															3	0	56	13	1	2	3	1254	85.14735	35.03182	4.444383
156.4	140.3	94.5	103	2	26.017															3	0	79	0	0	0	2	1257	82.50494	37.04452	4.412858
173.8	186.5	97	102.8	2	28.00608															3	1	62	33	2	3	2	1258	132.5845	35.50049	4.88722
167.9	187.5	100.8	110	2	30.16983															3	0	61	0	0	0	3	1261	109.8898	9.276362	4.699478
179	190	102.5	109	2	26.89804															4	1	72	24	1	3	2	1262	141.0984	41.45167	4.949458
176.7	170.8	91.4	97.2	2	24.81349															3	1	64	38	1	3	1	1265	115.084	32.41022	4.745663
173.2	188	100.2	105.3	2	28.42727															3	1	69	0	0	0	2	1267	94.65111	45.14205	4.550198
161.4	149.5	91.8	102.6	2	26.03198															4	0	55	0	0	0	2	1268	169.1188	1.631476	5.130601
167.9	168.8	98.1	109	2	27.1609															3	0	68	17.5	2	2	2	1269	100.2617	21.28429	4.607784
155.1	121.7	90.5	97	2	22.94775															4	0	54	18	2	2	1	1270	109.5818	4.0982	4.696671
184.9	242	120.2	122.4	2	32.1081															4	1	49	0	0	0	3	1271	121.4628	35.20517	4.799608
175.1	226.2	117.6	115.5	2	33.46519															3	1	78	0	0	0	3	1273	154.6577	26.2657	5.041214
173.2	252.3	119.2	132.3	2	38.15															3	0	53	0	0	0	3	1274	140.8701	4.623405	4.947838
160.5	131.5	84.2	94.6	2	23.15521															1	1	71	0	0	0	1	1275	122.3911	11.73615	4.807221
151.2	185.3	103.1	120.3	2	36.76587															4	0	53	0	0	0	3	1277	127.7212	6.926873	4.84985
161.5	146	94.9	99.8	2	25.39106															4	1	62	0	0	0	2	1278	119.1261	29.3502	4.780182
151.5	137	82	109.5	2	27.07499															3	0	52	0	0	0	2	1279	144.0007	0.6937786	4.969819
176.5	200.7	99.4	104.8	2	29.22342															3	1	58	30	2	3	2	1281	119.1314	31.55298	4.780227
159.8	121.5	79.2	93.2	2	21.5822															1	0	62	0	0	0	1	1282	80.60944	32.63097	4.389616
157.3	141.3	95.1	97.3	2	25.90346															4	1	74	0	0	0	2	1283	133.8154	17.04723	4.896461
161.7	151	88.3	104.2	2	26.1957															4	0	50	0	0	0	2	1284	110.7844	6.668389	4.707586
150	104.7	83.9	88.6	2	21.10752															4	0	66	0	0	0	1	1285	87.2729	8.062734	4.46904
148.9	124.2	87.4	93.7	2	25.41003															4	0	60	0	0	0	2	1288	94.16206	11.33673	4.545017
167.5	167.5	94.9	103	2	27.0806															3	1	68	24	1	3	2	1290	131.6913	10.94487	4.880461
182	175.5	94.6	99.4	2	24.03297															4	1	77	0	0	0	1	1291	107.6357	43.44805	4.678753
178.1	189	102.1	101.5	2	27.02757															1	1	66	0	0	0	2	1295	130.3748	31.0263	4.870414
160.1	135	81	99.8	2	23.89044															4	0	50	4.8	2	1	1	1296	123.8435	5.330502	4.819019
159.9	132.5	91.8	96.6	2	23.50672															3	0	68	55	2	3	1	1297	103.9388	20.27017	4.643803
152	166	98	118.5	2	32.59072															1	0	57	66	2	3	3	1298	119.6528	5.889041	4.784595
163	209.2	112.8	128.5	2	35.71573															4	0	59	0	0	0	3	1299	109.5804	25.90175	4.696658
153.5	143.5	91.2	108.2	2	27.62538															4	0	61	0	0	0	2	1300	125.2933	2.312611	4.830657
156.5	174.8	108.1	112.3	2	32.37321															3	0	63	0	0	0	3	1302	81.35926	11.44559	4.398875
156.5	104	68	89	2	19.26095															1	0	48	0	0	0	1	1303	111.6133	3.749755	4.71504
175.3	213	110	112	2	31.44045															3	1	77	66	1	3	3	1304	112.3898	51.60869	4.721973
187.4	252	113.5	116	2	32.54876															3	1	58	14	1	2	3	1305	192.4368	14.65896	5.259768
157.5	141	83.5	107.1	2	25.78286															4	0	45	0	0	0	2	1306	100.3163	17.52583	4.608328
175.6	173	91	99	2	25.44897															4	1	45	0	0	0	2	1308	135.1108	24.11135	4.906095
161	176	97	114.8	2	30.79881															4	0	54	0	0	0	3	1309	86.46651	25.82549	4.459757
179.1	172.5	88.2	101.5	2	24.39332															4	1	45	14.5	2	2	1	1310	187.509	7.225205	5.233827
159	171.5	110.5	113	2	30.77109															4	0	65	1.5	1	1	3	1311	159.63	3.893114	5.072858
149.7	234.5	135.5	128.5	2	47.46487															4	0	46		1		3	1315	91.4996	24.66093	4.516335
169.1	146	77	107	2	23.16001															1	0	51	11.25	1	2	1	1316	127.0652	11.98049	4.844701
143.9	116.5	77	96.5	2	25.51981															1	0	48	0	0	0	2	1317	73.9602	14.03908	4.303527
157.5	180	111.4	108.5	2	32.91429															3	0	59	0	0	0	3	1318	131.9841	11.21378	4.882681
144.1	130.2	84.5	95.5	2	28.44173															4	0	50	2.5	2	1	2	1319	100.0077	6.736665	4.605247
182.5	186	101	99	2	25.33146															1	1	75	7.5	1	1	2	1320	125.6574	43.33077	4.833559
162.6	165.5	101	115.4	2	28.39422															1	0	64	0	0	0	2	1321	94.7129	18.37557	4.55085
156.7	140	75.6	103.8	2	25.86206															4	0	64	8.8	2	1	2	1323	95.24851	15.63804	4.556489
152	208.5	137	110	2	40.93473															1	0	79	0	0	0	3	1324	117.4154	17.24577	4.765718
155.4	115.2	74.9	88.4	2	21.63832															1	1	56	0	0	0	1	1326	92.13455	36.60888	4.52325
172.1	153.5	93.8	90.8	2	23.50822															1	1	76	0	0	0	1	1328	125.9688	20.18414	4.836034
180.9	190.3	98	101.1	2	26.37756															4	1	47	0	0	0	2	1329	153.4607	14.55086	5.033444
162.1	162.2	104.9	106.1	2	27.99999															4	0	53	0	0	0	2	1331	105.9198	18.4496	4.662682
167.9	158.7	79.5	104.4	2	25.53575															4	0	46	0	0	0	2	1333	115.4166	6.564345	4.748549
158.5	168	102.5	105.5	2	30.33359															4	1	73	60	1	3	3	1335	406.7619	0.1149173	6.008228
163.3	231.3	120.6	117.2	2	39.3438															4	1	54	0	0	0	3	1339	141.8916	9.26905	4.955063
167.5	136.5	80.4	90.6	2	22.06867															3	1	76	0	0	0	1	1340	82.41508	38.88802	4.411768
161.3	117	73.2	89	2	20.39812															1	0	81	5	1	1	1	1342	99.23816	40.24178	4.597523
161.3	133.7	79.5	100	2	23.30965															4	0	45	0	0	0	1	1343	107.8391	5.674816	4.68064
177	179	101.5	99.3	2	25.91669															1	1	66	58	1	3	2	1349	129.8618	29.35903	4.866471
172.9	148	87.5	92.8	2	22.45664															1	1	76	1.75	1	1	1	1354	113.1761	16.68953	4.728945
162.4	162.2	110.2	112	2	27.89664															1	0	63	0	0	0	2	1355	78.8219	44.80095	4.367191
158.4	118.5	72.7	95.3	2	21.42304															1	0	53	24	2	3	1	1357	113.716	8.31366	4.733704
165	182.5	102.3	107.3	2	30.40661															4	0	48	0	0	0	3	1358	289.1858	1.196111	5.667069
153.1	111	75.6	87.2	2	21.48056															4	1	71	28	1	3	1	1359	142.7371	12.70854	4.961004
179.8	166	88.8	100.5	2	23.29173															3	1	81	0	0	0	1	1360	120.0654	36.15805	4.788036
174.1	236	117.6	111.7	2	35.3173															1	1	52	0	0	0	3	1361	123.8925	34.29962	4.819414
169.1	182.7	108.3	105	2	28.98173															4	1	71	42	2	3	2	1362	127.5445	31.21844	4.848465
159.1	116.7	72.7	95.1	2	20.91238															1	0	51	9	1	1	1	1363	103.9291	20.54626	4.643709
167.9	134	74	92.6	2	21.56137															1	0	69	0.9	1		1	1364	109.1598	32.97343	4.692813
174.2	149	85.3	90	2	22.27219															3	1	63	22.5	2	3	1	1365	127.2964	37.29263	4.846518
155.6	160	88.6	105.4	2	29.97601															3	0	56	0	0	0	2	1366	88.23605	14.22762	4.480016
173.7	153.2	92.6	94.8	2	23.03203															4	1	51	0	0	0	1	1367	167.3691	11.83695	5.120202
169.1	197	107.9	107.1	2	31.25015															3	1	79	55	1	3	3	1370	121.7055	42.45531	4.801604
176	233.7	108.3	110	2	34.22208															4	1	55	18	1	2	3	1371	143.0373	29.51448	4.963105
147.3	203.7	127	126	2	42.58519															4	0	53	0	0	0	3	1372	111.0043	7.200701	4.709569
154.6	142.5	94.4	100.5	2	27.04388															4	0	62	3.3	1	1	2	1373	177.0814	2.729917	5.17661
167.6	164.5	94.7	100.9	2	26.56384															3	1	47	0	0	0	2	1374	229.0663	0.5424514	5.434011
174.6	185.7	98.1	104.9	2	27.63099															4	1	51	0	0	0	2	1376	134.5765	11.03387	4.902133
156.7	144	81.3	100.4	2	26.60097															4	0	67	0	0	0	2	1377	85.21346	19.96505	4.445159
181.3	296	129.5	129.5	2	40.84784															3	1	71	2.4	1	1	3	1378	156.1384	30.3603	5.050743
163.5	179.7	94.5	115.5	2	30.49198															3	0	53	0	1	0	3	1379	106.6812	15.68256	4.669845
162.6	217	120	119.5	2	37.22989															4	0	49	0	0	0	3	1380	121.0244	9.104678	4.795992
164.9	163.5	94	97.8	2	27.27404															3	1	58	0	0	0	2	1382	109.0728	27.28313	4.692015
155.4	185	118.1	111.2	2	34.74903															3	0	64	0	0	0	3	1383	107.4659	12.49289	4.677173
163.2	169	106.7	108.1	2	28.7819															3	0	69	0	0	0	2	1384	78.39007	29.25671	4.361697
173.6	164.7	88.7	95.6	2	24.78947															4	1	57	3.7	2	1	1	1385	176.3185	1.858124	5.172292
168.5	155.3	87	91.5	2	24.81102															3	1	50	0	0	0	1	1386	105.5047	24.25933	4.658755
172.3	192	104.1	104.4	2	29.33619															3	1	81	19.5	1	2	2	1387	206.5473	5.734401	5.330529
158.5	120	91	86.5	2	21.66685															3	0	64	0	0	0	1	1389	112.1245	5.179507	4.71961
179.1	199.5	98	105.9	2	28.21141															3	1	47	0	0	0	2	1390	116.573	30.57586	4.758517
188.1	258.5	120.5	122.6	2	33.14027															3	1	56	10.25	2		3	1392	155.423	18.95349	5.046151
162.6	156	92.8	107.4	2	26.76434															3	0	77	0	0	0	2	1395	100.7005	19.41811	4.612151
169.4	191.2	108.4	105.2	2	30.22276															4	1	72	5.2	1	1	3	1399	129.0278	29.14848	4.860028
163.3	148	85.5	104	2	25.17459															4	0	48	1	1	1	2	1400	160.4323	2.419514	5.077872
157.9	135.7	84.2	104.9	2	24.68815															4	0	50	0	0	0	1	1401	109.5383	18.80479	4.696274
145	127	84.8	97	2	27.39938															4	0	62	57	1	3	2	1402	85.97743	25.41246	4.454085
170.5	181	108.9	96.4	2	28.24248															3	1	67	28	2	3	2	1403	138.9227	20.97419	4.933918
177.7	202.5	91	104.6	2	29.08863															4	1	46	13.05	2	2	2	1404	155.3655	21.60773	5.045781
153.7	158	96.5	100.6	2	30.33768															4	1	68	19.6	1	2	3	1405	172.6472	11.5741	5.15125
147.4	116.3	91	94.3	2	24.28051															4	0	78	0	0	0	1	1406	216.3797	2.123415	5.377035
173.8	143.5	84.5	90.6	2	21.54891															3	1	70	6.5	1	1	1	1407	94.57973	31.07088	4.549443
153.5	200	130.6	128.9	2	38.50227															4	0	68	0	1	0	3	1410	115.7891	7.404733	4.75177
170.9	185	102.7	103.5	2	28.73166															4	1	48	0	0	0	2	1411	124.3412	33.0331	4.823029
168	136.2	80	89.5	2	21.88929															4	1	53	18	2	2	1	1412	148.6503	11.36237	5.001596
165.8	187	104.8	104	2	30.85642															4	1	56	0	0	0	3	1415	135.4346	19.0828	4.908489
166.1	144	90	96.7	2	23.67534															4	1	57	0	0	0	1	1416	93.69627	17.46119	4.540058
190.9	241	113.4	114.3	2	29.99703															3	1	67	12	1	2	2	1418	138.4837	37.4952	4.930753
157.1	130.7	83.7	91.8	2	24.02129															4	0	59	11.25	1	2	1	1419	241.3216	0.1540629	5.486131
162	219.2	120.5	120	2	37.88642															3	0	54	0	0	0	3	1423	145.1723	4.372	4.977921
179.4	212.5	104.9	111.1	2	29.94933															4	1	47	16.8	1	2	2	1424	171.7976	22.02411	5.146317
161.7	150	83.5	98.3	2	26.02222															3	1	60	14.4	1	2	2	1425	118.017	29.17176	4.770829
161.8	156.5	97.4	113.5	2	27.1163															1	0	62	14	1	2	2	1426	119.0166	6.889272	4.779263
176.6	216.5	110.4	112.8	2	31.48832															3	1	59	0	0	0	3	1427	189.6875	11.55831	5.245378
180.5	185.3	93.6	101	2	25.79848															1	1	62	0	0	0	2	1428	160.3246	9.042212	5.0772
176	284.7	128.5	127.5	2	41.69032															3	1	51	5	1	1	3	1429	164.0436	7.930948	5.100132
185.7	251	116.3	113.2	2	33.01589															3	1	52	0	0	0	3	1430	121.2331	21.68254	4.797715
149.9	270	143.9	146.5	2	54.50465															3	0	57	17	1	2	3	1431	142.2144	5.399568	4.957336
155.5	181	106.2	116.5	2	33.95399															4	0	61	0	0	0	3	1435	310.5106	0.4398584	5.738218
174.8	177	81.5	111	2	26.27625															3	0	50	1.7	2	1	2	1437	92.2007	19.54475	4.523968
175.4	202.7	109	108	2	29.88599															1	1	65	9	1	1	2	1439	126.1834	41.28046	4.837736
164.2	142.3	83.4	99.7	2	23.94041															3	0	49	0	0	0	1	1442	92.43587	11.6785	4.526515
159.1	232.5	100.6	126.2	2	41.66349															3	0	59	0	0	0	3	1443	99.33092	17.02941	4.598457
173.4	226.5	112	111	2	34.16985															4	1	62	18	2	2	3	1444	198.2928	21.19463	5.289745
168.2	181.5	102.5	104.1	2	29.10032															4	1	50	0	0	0	2	1445	204.6927	5.124131	5.32151
160.2	193	124.5	120	2	34.11185															1	0	60	6	1	1	3	1446	105.7572	15.64261	4.661146
154.3	149	98.9	104.9	2	28.38752															4	0	62	0	0	0	2	1449	83.50439	8.501371	4.424899
156.5	207.5	132.8	132	2	38.4293															4	0	66	2.05	2	1	3	1451	107.4717	16.23106	4.677227
158.9	250.5	137.8	140.5	2	45.00212															1	0	46	33	1	3	3	1454	109.5326	41.935	4.696223
176.9	164	91.1	95.3	2	23.77175															4	1	45	0	0	0	1	1455	152.7177	15.42821	5.028591
178.2	196.7	105	112.5	2	28.09713															1	1	81	16	1	2	2	1457	123.8784	25.73292	4.819301
155.1	190	107	121	2	35.82639															4	0	78	0	0	0	3	1459	203.2951	1.934354	5.314659
179.2	170.7	93	101.1	2	24.11185															4	1	45	0	0	0	1	1460	112.2916	39.41071	4.721099
156.5	115	78.8	90.4	2	21.29817															1	0	72	13.5	1	2	1	1461	76.06447	20.05296	4.331581
163	187.5	111.2	104.6	2	32.01099															4	1	67	126	1	3	3	1462	99.62914	20.04875	4.601455
151.5	139	86.4	106	2	27.47025															4	0	64	0	0	0	2	1463	111.484	6.360822	4.713881
160.5	145	91.5	94.5	2	25.53236															4	1	64	0	0	0	2	1464	151.1906	11.41352	5.018541
157.7	228.8	134.7	122.8	2	41.73166															3	0	65	16.5	1	2	3	1465	90.00362	12.16873	4.49985
171.3	137.3	90.6	96.4	2	21.22408															1	0	73	56.25	1	3	1	1470	119.4021	19.98214	4.782497
176.6	136	73.1	90	2	19.78019															3	1	51	5.25	2	1	1	1471	96.99799	17.58378	4.57469
155	140	97.9	109.3	2	26.43247															4	0	68	0	0	0	2	1472	120.0384	2.67384	4.787812
179.1	201.7	95.5	108.7	2	28.52251															1	1	59	0	0	0	2	1473	128.2231	48.50854	4.853772
171.3	197.5	108.8	105.7	2	30.5299															4	1	59	0	0	0	3	1476	186.9821	18.69681	5.231013
166.9	220.8	107	112.5	2	35.95501															4	1	47	0	0	0	3	1477	182.4554	14.25028	5.206505
152.6	147.2	117.5	126.2	2	28.67291															4	0	50	0	0	0	2	1479	106.367	13.26666	4.666896
158.9	115.5	71.5	93	2	20.74948															4	0	49	0	0	0	1	1480	90.36533	24.48339	4.503861
180.1	165	84.2	90.2	2	23.07435															3	1	54	9.75	2	1	1	1481	133.8869	23.30765	4.896996
158.1	143.5	88.6	95	2	26.04121															4	1	56	22.5	2	3	2	1483	167.0662	19.98255	5.11839
168.4	202	108.7	109.1	2	32.31024															4	1	75	13.2	1	2	3	1484	113.912	49.20497	4.735426
158	234.2	112.4	130	2	42.55453															4	0	49	0	0	0	3	1485	124.0874	16.77053	4.820986
161.2	231.2	107	120.1	2	40.35811															4	0	48	0	0	0	3	1486	107.8068	7.481408	4.68034
165.3	153.5	87.8	93	2	25.48213															4	1	67	3.3	1	1	2	1489	139.092	23.56834	4.935136
173.7	195.7	107	106.5	2	29.42146															1	1	47	0	0	0	2	1490	131.3689	25.0657	4.878009
161.5	128.2	81	92.6	2	22.29544															3	0	64	0	0	0	1	1491	88.53302	11.50188	4.483376
153.4	176.7	101.1	111.3	2	34.06112															4	0	58	0	0	0	3	1492	111.1642	27.27776	4.711008
178.7	171	97.1	99.4	2	24.28958															3	1	70	0	0	0	1	1493	114.9958	10.68053	4.744896
144.7	172	102.2	116	2	37.26185															4	0	65	0	0	0	3	1494	229.9611	1.059383	5.43791
180	215	110.8	106.4	2	30.1															4	1	45	0	0	0	3	1499	118.1459	47.78286	4.771921
176.8	212.8	112.6	119.9	2	30.8802															3	1	66	0	0	0	3	1500	174.4489	9.683606	5.161632
162.6	179.2	98.7	101.3	2	30.74468															4	1	49	12.6	2	2	3	1501	185.7206	4.594894	5.224243
171	175	96.3	100	2	27.14681															3	1	76	5	1	1	2	1502	122.4038	19.65635	4.807325
166.4	144	85.2	91.8	2	23.59005															3	1	68	0	0	0	1	1504	104.9763	57.63194	4.653735
165.1	256.7	133.9	138	2	42.7174															3	0	50	0	0	0	3	1505	138.5974	4.509539	4.931573
148.5	129.5	101.8	97	2	26.63728															4	0	69	0	0	0	2	1506	101.1432	11.12914	4.616538
158.7	197.7	99.4	119.5	2	35.60622															4	0	71	0	0	0	3	1507	232.1682	2.443677	5.447462
193	199	92.5	105.5	2	24.23324															3	1	51	9.9	2	1	1	1508	149.1791	7.966139	5.005147
157.3	135	86.7	103.3	2	24.74853															1	0	71	8.1	2	1	1	1509	105.4122	14.1037	4.657879
169.3	152.2	82.5	100.5	2	24.0865															4	0	45	0	0	0	1	1510	90.61645	20.66078	4.506636
159.5	232	111	123.5	2	41.36563															4	0	48	5.1	2	1	3	1511	115.9703	14.35127	4.753334
190.4	225.2	112.2	108	2	28.17783															1	1	69	0	0	0	2	1512	147.4618	31.09358	4.993569
164.5	147.2	77.3	103.5	2	24.67454															4	0	50	0	0	0	1	1513	96.36861	31.00438	4.568181
169.6	172.2	95.5	100.1	2	27.15529															4	1	66	0	0	0	2	1514	147.0211	5.438614	4.990576
166.5	150.5	95.2	91.2	2	24.62527															4	1	62	1.05	1	1	1	1515	133.0274	17.45625	4.890555
185.5	244.5	119.7	117.7	2	32.23028															4	1	61	0	0	0	3	1516	158.7442	19.65937	5.067294
175.8	158	93.3	100.5	2	23.18955															4	1	62	0	0	0	1	1517	253.5228	3.297453	5.535454
185	224.5	101.8	110	2	29.75404															3	1	55	62	1	3	2	1518	132.4876	31.52336	4.886489
155.4	145.5	93.5	100	2	27.32965															4	0	57	8.25	2	1	2	1519	104.1714	8.294619	4.646038
162.6	142.7	92.6	98.2	2	24.48251															1	0	66	0	0	0	1	1520	104.2684	25.24879	4.646968
160.2	131.2	95.4	98.1	2	23.18899															4	0	70	6	1	1	1	1521	101.7491	12.67633	4.62251
159.1	178.7	88.4	112.6	2	32.02265															4	0	54	14.4	1	2	3	1522	117.2853	7.487493	4.764609
158.1	141.2	94.6	100.6	2	25.62383															4	0	77	0	0	0	2	1523	80.52381	14.00278	4.388553
180.2	180.5	98.4	100.9	2	25.21394															3	1	66	0	0	0	2	1524	152.6753	11.08327	5.028313
160.1	182.2	99.5	111.2	2	32.24325															3	0	50	0	0	0	3	1525	117.4603	6.426264	4.7661
154.5	147.5	94	104.4	2	28.02903															4	0	65	8.8	1	1	2	1527	262.7053	0.8829004	5.571033
174	179.5	91.6	102.1	2	26.89298															4	1	51	0	0	0	2	1528	108.1462	35.83769	4.683484
159.8	216.3	115.4	131.7	2	38.42165															1	0	46	33	2	3	3	1529	129.8382	8.373532	4.86629
176.6	204	108.2	109.4	2	29.67029															1	1	66	50	1	3	2	1530	149.3838	32.53127	5.006518
159	127	74.3	97.5	2	22.78676															3	0	58	0	0	0	1	1533	93.2114	27.94196	4.53487
158.4	178.5	103.7	109.6	2	32.27014															4	0	50	7.75	2	1	3	1534	107.2585	8.734941	4.675241
173	139.5	88.7	89.3	2	21.14244															3	1	68	63	1	3	1	1535	145.8354	22.2822	4.982479
176	146.5	84.3	92.3	2	21.45287															3	1	74	26.25	1	3	1	1536	138.01	27.7942	4.927326
154.8	145.5	94	100.2	2	27.54191															4	0	52	0	0	0	2	1537	137.2737	1.58106	4.921977
169.4	168	102.4	105.7	2	26.55556															3	0	80	49.5	2	3	2	1538	118.8159	10.34794	4.777575
163.7	146	86.3	100.2	2	24.71317															1	0	49	5.5	1	1	1	1539	94.9272	23.78429	4.55311
170.1	176.7	98.8	102.6	2	27.70135															4	1	78	0	0	0	2	1540	103.5577	35.45265	4.640129
172.7	170.5	90.4	97.1	2	25.93061															4	1	50	10	1	1	2	1541	150.4603	6.53653	5.0137
176.9	190	104.1	106.4	2	27.54045															4	1	76	6	1	1	2	1544	143.8517	25.02466	4.968783
177.1	195.2	105.5	99	2	28.23032															1	1	70	0	0	0	2	1545	195.5746	11.36005	5.275942
175.5	188.5	101.7	101.8	2	27.76068															4	1	75	1.55	1	1	2	1548	133.7202	10.00583	4.895749
157.8	252	124.4	134.8	2	45.90496															3	0	54	0	0	0	3	1552	104.6832	6.357474	4.650939
159.1	146.5	91	96.2	2	26.25248															4	0	57	0	0	0	2	1553	117.8782	22.15778	4.769652
163.2	164	90	102.5	2	27.93036															4	0	55		2		2	1555	130.7298	13.76968	4.873132
156.9	143.5	98.5	101	2	26.44107															4	0	62	0	0	0	2	1557	90.42567	25.6644	4.504528
173.1	169	88.5	97.1	2	25.58383															4	1	55	0	0	0	2	1558	131.8177	15.42132	4.88142
150.8	176.7	110.7	117.5	2	35.24576															4	0	56	0	0	0	3	1559	102.9363	17.31781	4.63411
186.4	176	86.5	96	2	22.97703															3	1	62	0	0	0	1	1560	113.1916	41.74013	4.729082
155.9	151	93	102	2	28.18109															4	0	69	0	0	0	2	1561	119.4132	24.1271	4.782589
176.3	278.2	134.5	128	2	40.59995															1	1	70	0	0	0	3	1562	143.5347	29.37151	4.966577
172.8	179.8	97.4	101.6	2	27.31337															4	1	76	1.6	1	1	2	1564	141.4263	17.7182	4.951778
167	141	93.8	96.5	2	22.93291															4	1	77	14	1	2	1	1567	139.6347	34.8601	4.93903
147.5	126	84	96.5	2	26.26997															4	0	54	3.4	2	1	2	1569	130.4565	6.617329	4.871039
164	157	92.4	98.8	2	26.47799															1	1	70	1.2	1	1	2	1570	115.3126	45.75439	4.747647
186.1	239.9	118.5	110.5	2	31.42032															1	1	63	107.5	2	3	3	1571	157.5163	27.37415	5.059529
157.8	187	117.6	116.2	2	34.06439															4	0	69	3.2	1	1	3	1572	35.96083	90.29202	3.58243
154.4	119	74.6	91	2	22.64255															4	0	47	0	0	0	1	1575	97.46606	14.16791	4.579504
183.2	172.2	85.5	98	2	23.27315															3	1	48	1.5	1	1	1	1576	108.1192	40.51436	4.683235
162.4	141	98.2	101.1	2	24.25047															3	0	79	0	0	0	1	1577	103.6304	8.653208	4.640831
177.8	215	111.2	109.8	2	30.84949															1	1	56	3.4	1	1	3	1578	115.0156	38.12081	4.745068
174.2	169.2	98.2	103.5	2	25.29165															1	1	47	0	0	0	2	1579	109.4373	48.12825	4.695352
149.1	128	91.4	102.5	2	26.11727															4	0	60	0	0	0	2	1580	95.8103	12.94195	4.56237
168.8	170	98.4	99.9	2	27.06307															1	1	74	34	1	3	2	1581	104.6188	54.40747	4.650324
153.2	200.7	124	113	2	38.78849															3	0	54	33	1	3	3	1583	202.2955	1.585565	5.30973
188.3	224.5	111	107.4	2	28.72029															1	1	67	11	1	2	2	1584	112.0266	43.34958	4.718736
152	147	98.4	106.6	2	28.86046															3	0	47	8.7	2	1	2	1586	103.3093	5.518734	4.637728
149.5	124.3	92.5	96	2	25.22678															1	0	64	1	1	1	2	1587	76.17497	41.09992	4.333033
159.5	136.7	97	97	2	24.37363															2	0	55	0	0	0	1	1588	98.62831	10.61668	4.591358
167.1	221.5	120.5	116	2	35.98271															4	1	74	0	0	0	3	1589	232.4	8.928243	5.44846
174.8	190	106.5	107.7	2	28.20615															1	1	74	1.5	1	1	2	1590	106.2814	55.27963	4.66609
162.8	132	79.6	103.6	2	22.59114															3	0	59	0	0	0	1	1591	79.84527	20.46898	4.380091
163.7	170.7	97.9	97.2	2	28.8941															4	1	61	2.6	1	1	2	1592	151.3072	10.45343	5.019312
164.1	130.2	84.1	89.3	2	21.93143															4	1	51	0	0	0	1	1595	160.3929	1.897716	5.077627
175.6	210.5	108.5	110.5	2	30.96536															4	1	61	0	1	0	3	1596	140.2194	34.80785	4.943208
167	172.5	97.5	99	2	28.05622															4	1	73	33	1	3	2	1597	137.5417	25.67944	4.923927
158	140.3	102.8	102.4	2	25.49274															4	0	69	0	0	0	2	1598	90.28283	26.88239	4.502947
179.1	172.3	95.7	99.8	2	24.36504															3	1	51	0	0	0	1	1601	112.1317	45.72625	4.719674
161.7	190	118.5	115.5	2	32.96147															3	0	63	24.5	2	3	3	1602	125.1854	11.30176	4.829795
163.9	122.8	89.3	95.7	2	20.73545															1	0	50	0	0	0	1	1603	79.45706	34.51806	4.375217
170.9	185.8	98	104.7	2	28.8559															4	1	51	0	0	0	2	1604	123.5825	15.2746	4.816909
148.4	130.2	80.6	101.3	2	26.81737															4	0	51	0	0	0	2	1607	69.2427	17.10074	4.237617
172.5	151	84.4	93	2	23.01822															4	1	52	1.05	1	1	1	1609	133.9136	24.83256	4.897194
168.6	154.7	92.1	105.7	2	24.68586															4	0	48	0	0	0	1	1611	116.5252	3.359839	4.758108
157.1	152.2	98.5	101.5	2	27.97276															4	0	50	0	0	0	2	1612	96.91503	18.09431	4.573834
167.1	148.2	87.5	94.5	2	24.07511															1	1	71	14.95	1	2	1	1613	127.9637	40.07141	4.851747
153.8	160.3	113	114.4	2	30.73929															4	0	51	0	0	0	3	1614	117.5248	18.72765	4.766649
164.7	168.3	113.6	106.3	2	28.14297															1	0	69	5.85	1	1	2	1615	88.44458	17.20476	4.482376
176.9	199.5	109	109.8	2	28.91747															3	1	71	58	2	3	2	1619	142.7303	14.12714	4.960957
149	148	106.4	104.2	2	30.23864															4	0	69	0	0	0	3	1621	147.9423	4.617578	4.996822
178.8	217	110.9	109.8	2	30.78915															1	1	66	0	0	0	3	1622	181.9365	11.51096	5.203658
162.9	207.3	113.4	123.2	2	35.43482															3	0	77	0	0	0	3	1623	110.5377	32.85235	4.705357
160.1	204	109.3	118.4	2	36.10111															3	0	66	0	0	0	3	1627	83.61259	5.779975	4.426194
151.4	171.2	108.8	106.9	2	33.87857															4	0	64	0	0	0	3	1630	128.1544	14.23869	4.853235
159.6	147	84.4	105	2	26.17729															4	0	68	0	0	0	2	1631	117.4886	10.53696	4.766342
163.1	171.2	101.4	98.7	2	29.19234															4	1	64	0	0	0	2	1632	103.1888	40.30938	4.63656
156.4	151.5	86.8	98.5	2	28.09391															3	0	46	0	0	0	2	1633	117.8728	4.519955	4.769606
164.1	147	90.8	93.5	2	24.76129															4	1	70	49	1	3	1	1635	125.1218	25.74378	4.829288
159	155	84.5	110	2	27.81061															4	0	46	3	1	1	2	1638	95.94636	17.01912	4.563789
160.8	141	98.4	98.6	2	24.73546															4	1	77	0	0	0	1	1639	144.2315	6.896981	4.971419
172.1	246	129.9	124.9	2	37.67441															4	1	71	8	1	1	3	1640	135.5733	17.26601	4.909513
157.1	215.5	122.5	119	2	39.60664															4	0	51	13.5	1	2	3	1641	137.2316	6.943719	4.92167
163.9	128.5	91.2	98.3	2	21.69793															4	0	78	0	0	0	1	1643	106.9487	14.37443	4.672349
183	217	112.9	105.4	2	29.3921															3	1	72	0	0	0	2	1644	155.1724	13.64429	5.044537
146.2	173.2	113.8	116.5	2	36.75583															3	0	57	0	0	0	3	1645	119.6083	5.701279	4.784222
178.6	173.8	93.1	96.4	2	24.71496															1	1	70	2.5	1	1	1	1646	138.3437	27.70938	4.929741
172.5	205	110.5	113	2	31.24991															1	1	65	18	1	2	3	1647	142.3643	25.13715	4.958389
165.4	189.2	116.1	116.2	2	31.37062															3	0	74	4.5	1	1	3	1652	110.9851	42.11658	4.709395
189	194.5	96.5	104.5	2	24.69841															3	1	67	3.5	1	1	1	1653	146.5069	5.312807	4.987072
156.5	135	84	95.5	2	25.00219															4	0	53	0	0	0	2	1654	209.6413	4.893015	5.345398
173.4	207.2	109	112	2	31.25825															3	0	72	0	0	0	3	1655	117.2433	17.93818	4.764251
171.9	166.5	89.5	105.8	2	25.55851															4	0	51	0	0	0	2	1658	118.5649	12.40337	4.775461
168.5	263.5	127	124.7	2	42.09726															3	0	69	0	0	0	3	1659	130.2056	11.48691	4.869114
160.2	159.5	102.3	108	2	28.19088															1	0	64	5	1	1	2	1661	109.8915	9.570768	4.699494
170.5	301.5	135.1	134.9	2	47.0448															3	0	46	0	0	0	3	1662	151.8834	4.818205	5.023113
156.2	192.5	109.9	113	2	35.78835															4	0	66	0	0	0	3	1663	87.15066	13.37701	4.467638
161.5	143.2	87.8	96.9	2	24.90411															4	0	59	0	0	0	1	1664	187.1697	1.117367	5.232016
180.6	217.5	107.5	111.6	2	30.24801															1	1	52	7.5	1	1	3	1666	126.7133	32.42016	4.841927
158.9	125.8	75.2	96.6	2	22.59987															3	0	62	0	0	0	1	1668	97.29095	23.0235	4.577706
169.8	130.7	76	96	2	20.56237															1	0	60	4.25	1	1	1	1669	121.515	9.713999	4.800038
164.6	187	96.5	109.7	2	31.30798															4	0	56	8.5	1	1	3	1671	103.0247	18.56501	4.634969
149.9	117	83.5	93.7	2	23.61868															1	0	70	0	0	0	1	1672	72.0981	20.71727	4.278028
166.2	204.5	115	107	2	33.58183															3	1	55	0	0	0	3	1673	194.5962	4.352264	5.270927
166	141	80	89.5	2	23.21004															4	1	51	10.85	2		1	1674	134.8779	14.0011	4.90437
179.6	237.5	114.2	126.7	2	33.39827															3	0	46		1		3	1677	116.5284	11.54917	4.758135
166.8	175.3	94.3	107.7	2	28.58004															1	0	51	0	0	0	2	1678	104.1591	22.0467	4.64592
148.2	177.2	98.4	110	2	36.59657															3	0	48	0	0	0	3	1679	95.26373	11.25476	4.556649
159.8	130.2	77.6	100.1	2	23.1276															3	0	49	0	0	0	1	1680	140.5864	1.228875	4.945822
163.1	212.5	109.8	121.1	2	36.23465															4	0	47	0	0	0	3	1682	156.0792	2.451562	5.050364
148.3	150	97.8	104.7	2	30.93727															4	0	59	0	0	0	3	1683	225.9833	0.4088504	5.420461
161.4	187.5	104.1	113.3	2	32.6488															4	0	66	0	0	0	3	1685	117.6664	10.56404	4.767853
160.5	201.2	110	119	2	35.42835															3	0	77	45	2	3	3	1686	124.7671	6.69513	4.826449
164	156	85	101	2	26.30934															4	0	47	0	0	0	2	1687	93.41197	11.9558	4.53702
157	132.1	87.5	103.5	2	24.30953															3	0	68	0	0	0	1	1691	98.92407	24.37451	4.594353
162.4	143	83	103	2	24.59445															4	0	59	0	0	0	1	1693	134.8287	2.580294	4.904005
162.4	212	110.1	116.7	2	36.4617															3	0	48	1.75	1	1	3	1695	106.018	7.611783	4.663609
144.7	134	100	97.5	2	29.02958															4	0	75	31	1	3	2	1696	97.7674	13.60195	4.582591
158.2	134	91.8	91	2	24.2865															4	1	79	0	0	0	1	1698	113.901	24.73065	4.73533
170.8	189.7	113.3	107.2	2	29.4961															4	1	68	0	0	0	2	1700	163.3734	11.04087	5.096038
155.1	142.5	89	101.4	2	26.86979															4	0	57	0	0	0	2	1703	76.2662	33.63374	4.33423
176.6	144	80.1	92.6	2	20.94374															1	1	49	45	1	3	1	1704	127.0736	19.12543	4.844767
159.6	181.7	103.1	113.8	2	32.35655															1	0	60	0	0	0	3	1705	110.7899	17.3974	4.707636
164.7	170	99.1	109.1	2	28.42724															1	0	59	0	0	0	2	1708	108.5049	17.45777	4.686795
161.4	182.4	108	110.5	2	31.76076															3	0	66	0	0	0	3	1709	110.4116	15.14775	4.704215
166.2	139.5	90.6	100.1	2	22.9079															4	0	71	0	0	0	1	1710	125.2931	13.03269	4.830656
169.8	231	123.6	114.3	2	36.34207															1	1	62	66	1	3	3	1711	160.0916	39.0077	5.075747
166.9	158.5	83.9	95.7	2	25.8101															1	1	59	0	0	0	2	1713	128.5916	45.11623	4.856642
172.5	193	101.5	104.5	2	29.42064															4	1	65	0	0	0	2	1714	115.9408	47.62509	4.75308
173.1	139.8	81.5	87.8	2	21.16343															3	1	75	5.7	2	1	1	1715	101.766	52.21069	4.622676
148.8	175.5	112.5	115.6	2	35.95376															4	0	72	20.4	1	3	3	1716	126.5438	4.74034	4.840589
161.1	202.5	98.3	114.3	2	35.39215															3	0	73	0	0	0	3	1717	99.42867	6.798206	4.599441
178.7	252	122.5	118	2	35.79517															1	1	55	0	0	0	3	1718	132.646	31.80903	4.887684
176	209	107.6	108.3	2	30.60511															3	1	78	0	0	0	3	1719	107.5024	18.67451	4.677513
155.8	153.5	95.9	97.8	2	28.68445															4	0	77	0	0	0	2	1720	81.38188	15.19776	4.399153
156.9	171.7	104.8	106.5	2	31.63716															4	0	58	0	0	0	3	1721	294.5848	0.9526931	5.685567
181.8	176.5	93.4	103.4	2	24.22312															1	1	70	14.4	1	2	1	1723	107.3749	57.53373	4.676326
163.7	208.5	121.8	122.3	2	35.29244															3	0	75	0	0	0	3	1725	112.6657	14.87633	4.724425
158.8	158	100.6	108.9	2	28.42033															4	0	69	1.5	1	1	2	1726	80.4651	15.98047	4.387824
153.6	149	91	105.5	2	28.64685															4	0	66	0	1	0	2	1727	105.1586	8.422558	4.65547
157.1	145	92.3	104	2	26.64948															3	0	72	19	1	2	2	1729	96.68519	13.80742	4.57146
167.2	182.8	98.2	111.6	2	29.66038															3	0	57	4.8	1	1	2	1731	93.37522	17.81455	4.536626
156.5	108.7	71	87.8	2	20.1314															4	0	53	0	0	0	1	1732	91.557	17.96507	4.516962
169	193	102.6	103.8	2	30.65187															4	1	54	16	1	2	3	1733	121.1518	20.93229	4.797044
178.1	188	97.4	104.9	2	26.88457															3	1	68	10.5	1		2	1734	130.2207	15.91652	4.869231
173.1	183.2	95.5	111	2	27.73348															3	0	45	0	0	0	2	1735	114.6427	19.39517	4.74182
181.2	209.8	104.9	105.7	2	28.98426															3	1	69	0	0	0	2	1737	128.3408	22.84313	4.854689
170.6	169	100	106.8	2	26.33915															4	1	65	49	2	3	2	1738	111.2121	53.19567	4.711439
157.9	176.5	105.1	110.7	2	32.11098															4	0	55	15	2	2	3	1740	129.6558	3.806358	4.864883
179.8	210	106.3	106.2	2	29.46544															3	1	67	16.5	1	2	2	1742	121.1448	43.6674	4.796986
152.3	191	125.7	123.5	2	37.35138															1	0	62	0	0	0	3	1743	145.3332	3.76418	4.979029
160.5	139	88.2	92	2	24.47585															4	1	77	0	0	0	1	1745	104.424	24.87228	4.648459
177.5	178.5	101.7	106.8	2	25.6989															4	1	79	15	1	2	2	1747	88.73624	56.98286	4.485669
165.3	272.3	150.3	150.7	2	45.2038															3	0	60	8	2	1	3	1749	122.1959	10.50882	4.805625
167.8	200.5	100.4	103.9	2	32.30007															1	1	58	24	1	3	3	1750	165.0869	16.21486	5.106472
169.4	154	94.1	95.1	2	24.3426															4	1	46	30	2	3	1	1752	214.3269	1.997712	5.367502
160.3	146.4	85.5	100.8	2	25.84325															4	1	46	38.4	2	3	2	1753	111.4967	23.38735	4.713995
152.8	111.5	73.5	91	2	21.66213															4	0	52	0	0	0	1	1754	92.26946	2.055552	4.524713
172.1	153	85.1	98.6	2	23.43164															3	1	84	0	0	0	1	1756	112.4136	28.70411	4.722185
159.7	124	84.5	90.1	2	22.05387															4	1	60	31.5	2	3	1	1757	128.9646	12.44107	4.859538
174.5	192.9	103.4	108.4	2	28.73521															3	1	47	0	0	0	2	1759	105.7559	27.68503	4.661134
179.2	187.2	95.3	100.6	2	26.44252															3	1	68	48	2	3	2	1760	148.3619	7.986358	4.999655
167.6	172.7	100	103	2	27.888															1	1	65	19.5	1	2	2	1762	121.4264	27.78355	4.799308
180.6	199.7	107.4	110.1	2	27.77254															4	1	70	37	1	3	2	1765	110.5811	53.78502	4.70575
185.2	210.2	102.5	107.4	2	27.79866															4	1	58	40	2	3	2	1766	272.78	3.665695	5.608665
176.5	215	112.3	113	2	31.3056															3	1	82	0	0	0	3	1768	127.9679	29.27822	4.851779
181.3	177	97	102.5	2	24.42591															3	1	69	16.5	1	2	1	1769	115.202	38.48725	4.746687
179	206.2	105	106.5	2	29.19145															1	1	69	5.2	2	1	2	1770	122.3812	41.85667	4.807141
174	210	105	110.3	2	31.46254															3	1	50	0	0	0	3	1771	190.4318	3.164145	5.249294
177.1	194	101.2	111.5	2	28.05677															1	1	77	0	0	0	2	1772	137.7898	36.91175	4.925729
171.8	158.7	83.5	100.1	2	24.38954															3	0	54	23	1	3	1	1774	147.3356	3.439499	4.992713
178.2	201	101.2	104.5	2	28.71136															4	1	48	9	2	1	2	1775	165.772	4.824562	5.110613
164.5	144	88.3	95.4	2	24.13814															4	1	59		1		1	1777	136.2573	23.53328	4.914545
158.1	139	88.7	93.3	2	25.22459															4	1	62	0	0	0	2	1778	144.0856	8.601104	4.970407
158.3	135.7	92.2	98.6	2	24.56355															1	0	69	22.5	1	3	1	1780	86.64748	23.23698	4.461848
159	209.7	108.8	121.3	2	37.62506															3	0	54	0	0	0	3	1781	456.9738	0.2948424	6.124626
155.9	171.5	102.5	106	2	32.007															4	0	48	0	0	0	3	1782	100.853	25.69884	4.613665
177.3	202.3	107.1	112.4	2	29.19117															3	1	81	0	0	0	2	1783	129.2142	26.57113	4.861472
174.5	191	103.5	104.4	2	28.45218															4	1	64	49.5	1	3	2	1784	110.8321	41.83544	4.708016
149.5	114.3	93.3	94.4	2	23.19727															4	0	70	0	0	0	1	1787	165.6226	6.648616	5.109712
173	185.5	94.7	104	2	28.11414															4	1	53	0.6	1		2	1788	113.0612	38.93195	4.72793
160.5	142.5	80.5	103	2	25.09215															3	0	74	0	0	0	2	1790	121.2861	13.44502	4.798152
173	280	132.5	129	2	42.43643															4	0	49	0	0	0	3	1791	128.9631	26.23616	4.859527
162.8	127.8	84	102.3	2	21.87233															1	0	59	0	0	0	1	1792	95.64384	23.47912	4.560631
170.5	169.2	82	108	2	26.40126															1	0	47	16.5	1	2	2	1794	92.74583	46.91182	4.529863
169.5	172.2	98	100	2	27.18734															4	1	67	7.8	1	1	2	1795	142.0699	36.34257	4.956319
165.7	178.5	112.2	108.7	2	29.48942															4	1	70	52	1	3	2	1797	141.9581	5.156211	4.955532
165.4	125.3	80	93.5	2	20.77558															1	0	64	22	1	3	1	1799	108.4448	28.16871	4.686242
165.2	187.5	98.6	101.1	2	31.16407															3	1	54	9.5	1	1	3	1800	141.3356	6.939944	4.951137
155.8	167.2	110	107	2	31.24456															3	0	70	10	1	1	3	1801	116.908	12.35782	4.761387
183.3	243	123.4	119.3	2	32.80608															4	1	54	0	0	0	3	1803	133.629	38.47918	4.895067
173.5	205	123	115	2	30.89071															1	0	66	76.5	2	3	3	1804	127.0259	25.90949	4.844391
159.3	150.5	97	93	2	26.90159															3	0	67	0	0	0	2	1805	107.7129	15.8133	4.679469
153.8	153.5	93	105.5	2	29.43532															4	0	56	0	0	0	2	1806	102.9828	7.453291	4.634562
181.6	182.5	99.4	99.8	2	25.10176															4	1	71	29.5	2	3	2	1807	191.8665	21.81308	5.2568
167.5	174	98.7	99.9	2	28.13149															3	1	67	0	0	0	2	1809	147.5837	9.910855	4.994396
158.4	147	80.6	103	2	26.57541															4	0	55	11.5	1	2	2	1810	104.6551	5.559865	4.65067
174.9	175	99.2	105.1	2	25.94965															1	1	77	1	1	1	2	1811	127.306	32.09312	4.846594
155	147.5	103.1	101.2	2	27.84849															1	0	74	0	0	0	2	1812	166.2906	4.762572	5.113737
173.2	149.2	98	97.5	2	22.56036															4	1	61	9	1	1	1	1814	111.0074	35.39594	4.709597
188	261	113.5	117	2	33.49638															3	1	48	0	0	0	3	1815	104.2261	28.35109	4.646563
168.4	178.5	86.9	104.8	2	28.55138															3	0	70	0	0	0	2	1816	88.76734	20.37401	4.486019
157.5	173	99.3	115.2	2	31.63429															3	0	75	17.2	1	2	3	1817	92.25106	7.921383	4.524514
159.6	173.5	92.3	116.2	2	30.89632															4	0	62	0	0	0	3	1818	144.7464	10.50588	4.974983
168	169.7	93.3	98	2	27.27321															3	1	48	0	0	0	2	1822	355.9714	0.6785677	5.87485
179	207	104	107.2	2	29.3047															4	1	50	23.25	1	3	2	1823	229.2977	2.506152	5.435021
167.3	187.5	108.4	105	2	30.38662															4	1	67	0	0	0	3	1824	108.3197	35.1526	4.685088
167.4	183	98.5	102.7	2	29.62192															4	1	52	0	0	0	2	1825	135.4278	11.96964	4.908439
161	176.5	110.6	113.2	2	30.88631															4	1	80	33	1	3	3	1827	101.0844	43.65525	4.615956
160.2	139.7	103.5	101	2	24.69133															4	0	66	2.6	2	1	1	1829	168.3755	15.61443	5.126197
184.2	220	111	111	2	29.41145															3	1	67	6	1	1	2	1835	116.2126	39.73129	4.755421
145	157	114.7	116.3	2	33.87168															4	0	77	0	0	0	3	1836	92.37834	16.04155	4.525893
156.3	196.8	118.6	119.5	2	36.54098															3	0	71	17.1	2	2	3	1838	107.4003	32.43898	4.676563
156.4	142.7	83.7	100	2	26.46205															4	0	47	0	0	0	2	1839	205.5143	4.025026	5.325516
156.5	151	99.6	102	2	27.96542															1	0	74	11	1	2	2	1842	106.6658	17.53695	4.6697
174.9	216	106.8	103.7	2	32.02928															3	1	77	24	1	3	3	1843	138.2469	14.96228	4.929041
155.4	178.2	112.8	111.3	2	33.47177															4	0	47	0	0	0	3	1844	138.2427	3.742256	4.929011
166.2	314	140	157.7	2	51.56329															4	0	45	0	0	0	3	1846	119.3673	22.57515	4.782206
145.1	166.5	87.5	117.5	2	35.87174															4	0	79	0	0	0	3	1847	98.02153	17.81929	4.585187
176	197.2	94.4	109.4	2	28.87717															1	1	51	2	1	1	2	1851	119.7497	36.61668	4.785404
155.9	198.7	104.6	119.8	2	37.08333															4	0	69	0	0	0	3	1853	157.4115	4.855524	5.058863
155.3	166.3	107.4	110.8	2	31.27681															4	0	54	8	1	1	3	1857	102.4404	9.77703	4.629281
161.9	144.3	87.9	104.8	2	24.97156															4	0	66	0	0	0	1	1858	144.1801	5.286814	4.971063
156.3	158	95.1	108	2	29.33676															4	0	64	0	0	0	2	1859	154.3477	1.320824	5.039208
172.2	207.9	109.3	108.9	2	31.8025															4	1	63	0	0	0	3	1860	150.4996	4.148989	5.01396
169	187	97.5	103.5	2	29.69896															4	1	46	0.25	1		2	1865	151.1122	22.03005	5.018023
164.9	139.7	85.8	94.8	2	23.30387															4	1	68	0	0	0	1	1866	194.4234	10.32721	5.270038
161.4	178.2	104.6	100	2	31.02942															4	1	56	0	0	0	3	1867	185.9881	19.55357	5.225683
159.4	196	115.2	116.5	2	34.99069															4	0	79	0	0	0	3	1869	176.0814	4.143145	5.170947
161.4	113.2	85.3	93.4	2	19.71117															3	0	62	0	0	0	1	1870	87.85191	24.83616	4.475653
169.7	193.8	101.6	101.2	2	30.52552															3	1	79	33.75	1	3	3	1871	132.0363	32.70424	4.883077
147.4	181	117.4	113.2	2	37.78824															3	0	73	0	0	0	3	1872	198.8493	4.901855	5.292547
169.5	139.5	89.9	92.8	2	22.02459															4	1	79	96	1	3	1	1875	89.00845	39.16393	4.488731
158	136.3	77.8	97.6	2	24.76593															4	0	56	27	1	3	1	1877	105.0131	25.10402	4.654085
160.3	146	87.5	102.7	2	25.77264															4	0	46	22.2	2	3	2	1878	134.0873	0.7516735	4.898491
173.3	252	97	129	2	38.06067															3	0	61	1.6	1	1	3	1879	117.413	11.54685	4.765697
175.7	153	83.5	93.5	2	22.48128															1	1	55	0	0	0	1	1880	124.2107	14.80952	4.821979
170.1	183.3	95.5	103.6	2	28.73604															3	0	56	0	0	0	2	1881	99.94061	14.34415	4.604576
174	166.5	105	100.1	2	24.9453															4	1	78	26.25	1	3	1	1882	135.1431	41.45325	4.906334
141.1	108.2	88.2	86.9	2	24.65167															4	0	66	0	1	0	1	1884	71.85441	19.53625	4.274642
151.1	249	159.9	160.6	2	49.47018															4	0	71	0	0	0	3	1886	125.7251	14.78945	4.834097
179.3	134	77.4	90	2	18.90677															4	1	64	0	0	0	1	1887	95.28069	39.0382	4.556827
156.8	108.5	73.5	96	2	20.01754															1	0	78	0	0	0	1	1888	88.80769	19.34269	4.486473
186.2	155	81	93.2	2	20.27895															1	1	49	0	0	0	1	1889	126.7736	36.19038	4.842403
171.5	166.5	94.6	99.2	2	25.67787															4	1	67	0	0	0	2	1890	99.54382	45.73446	4.600598
166.3	188	86.9	112.6	2	30.83517															1	0	48	0	0	0	3	1891	111.481	9.284917	4.713854
158.5	150	91.5	99.4	2	27.08356															4	0	67	0	0	0	2	1894	88.31308	45.72999	4.480888
160	155.2	89.1	99.7	2	27.4995															4	0	72	0	0	0	2	1895	95.57627	18.29668	4.559925
171.1	151.2	99.2	98	2	23.42744															1	1	66	0	0	0	1	1899	119.4146	22.3951	4.782602
150.5	175.1	106.5	103	2	35.066															3	0	57	4.4	1	1	3	1900	72.8735	18.90112	4.288725
168.8	216.2	118.6	114.3	2	34.41786															3	0	73	1.4	1	1	3	1901	126.6442	16.62192	4.841382
172.2	256	113	137	2	39.16036															3	0	48	0	0	0	3	1902	126.3892	12.41976	4.839365
150.1	140.5	94.5	98.5	2	28.28707															4	0	51	3.1	2	1	2	1903	197.7232	0.5940033	5.286868
185.2	265.2	125	114.7	2	35.07233															3	1	46	12.5	2	2	3	1905	228.1626	5.633878	5.430058
172	203	109.5	110	2	31.1252															4	1	69	16	1	2	3	1906	197.7907	13.48717	5.28721
161	164	84.8	104.4	2	28.69889															3	0	50	0	0	0	2	1908	119.827	4.656477	4.786049
170.9	191.5	103.9	104.4	2	29.74115															4	1	47	0	2	0	2	1909	140.3524	23.41828	4.944156
168.9	162.5	105.6	104.3	2	25.83849															4	1	80	0	0	0	2	1910	111.8963	26.32358	4.717572
170.8	149.8	89.4	96.3	2	23.29213															3	1	71	49	2	3	1	1911	171.59	10.8401	5.145108
179.2	198	95.8	103.3	2	27.96805															3	1	79	38.25	1	3	2	1913	190.2009	17.2148	5.248081
151.5	156.5	111	107	2	30.92873															4	0	81	0	0	0	3	1914	133.7354	7.079591	4.895863
162.4	186	102.5	113.4	2	31.98998															3	0	53	21.75	1	3	3	1917	85.18539	18.98211	4.44483
173.1	193.2	107.5	105	2	29.24732															1	1	61	0	0	0	2	1918	160.0522	6.771832	5.0755
165.9	192.1	110	123	2	31.65976															1	0	66	28.8	1	3	3	1919	90.16068	43.75753	4.501594
167.2	222	123.2	131.2	2	36.02081															1	0	46	29	1	3	3	1920	115.9456	13.48709	4.753121
175.1	204	108.5	113.4	2	30.18081															4	1	56		1		3	1923	138.2272	14.4457	4.928899
167.7	187.5	107.8	107	2	30.24184															1	1	59	0	0	0	3	1924	95.43632	28.12544	4.558459
162.5	147.5	92.1	107.6	2	25.33718															4	0	75	0	0	0	2	1925	220.9562	0.4817289	5.397964
150.6	136.9	94	94.4	2	27.37957															4	0	59	0	0	0	2	1926	168.7146	2.979706	5.128209
177.9	207.2	111	111	2	29.69689															4	1	68	48	1	3	2	1927	126.5408	19.23715	4.840565
149.8	175	111.6	114.3	2	35.37427															4	0	50	0	0	0	3	1928	126.9836	5.839439	4.844058
186	168	80.6	93.6	2	22.02706															3	1	55	64	1	3	1	1929	129.3138	10.24578	4.862242
171.5	164.5	98.7	109	2	25.36943															1	1	53	49.5	1	3	2	1930	137.3062	25.32854	4.922214
161.4	136.5	86.7	89.7	2	23.76833															4	0	76	0	0	0	1	1931	112.8203	8.563568	4.725796
169.4	139	77.7	92	2	21.97157															3	1	56	18.5	2	2	1	1932	118.9313	9.112882	4.778546
175	244	125.5	127	2	36.13989															4	1	64	14.85	1	2	3	1933	144.1207	8.770995	4.970651
154.4	130.5	98.8	104.8	2	24.8307															4	0	70	6	1	1	1	1934	127.4839	1.48529	4.84799
167.6	161.5	84.9	101.2	2	26.0794															3	0	52	2.2	1	1	2	1937	120.7308	6.860719	4.793564
179.5	176.3	98.8	102.5	2	24.8197															4	1	62	0	0	0	1	1938	105.7684	38.88754	4.661252
159.8	182.5	96.6	105.7	2	32.41771															4	0	54	0	0	0	3	1939	99.49486	15.56871	4.600106
168.1	186	96.4	106.8	2	29.8573															4	1	54	0	0	0	2	1940	107.7817	36.80657	4.680108
168.1	162.2	104	104	2	26.03685															4	1	77	118	1	3	2	1942	113.5658	27.09257	4.732382
168.3	171.3	89	99.3	2	27.4323															3	1	67	0	0	0	2	1943	148.6366	27.13272	5.001505
159.5	182.2	101.1	112.3	2	32.48628															3	0	53	38	2	3	3	1944	105.2468	8.274825	4.656308
172.4	171.3	95.8	100.6	2	26.14303															4	1	51	0	0	0	2	1945	111.3523	32.31607	4.712699
156.3	134.3	87.4	97.9	2	24.93625															4	0	52	0.2	1		1	1946	95.265	7.882832	4.556663
166	151.2	91.7	100.6	2	24.88907															3	0	55	0	0	0	1	1948	152.6418	2.500216	5.028094
167	195.5	111	107	2	31.79705															3	1	75	40	1	3	3	1949	143.2267	16.36008	4.964428
162.5	216	128.3	129.9	2	37.10394															1	0	56	16	2	2	3	1950	140.6582	14.82795	4.946333
153.8	158.2	102	103.7	2	30.3366															4	0	62	4.2	2	1	3	1952	152.4594	3.350341	5.026898
160.2	213.2	117.8	122.4	2	37.68211															3	0	45	0	0	0	3	1953	121.3511	12.22252	4.798687
172.3	174	92.5	108.3	2	26.58592															4	1	45	0	0	0	2	1954	250.7118	1.076324	5.524304
168.7	170.7	89	103.5	2	27.20673															1	0	54	13	1	2	2	1958	129.3654	8.379023	4.862641
157.2	146.5	96.8	104.4	2	26.89092															3	0	76	0	0	0	2	1960	112.582	16.83912	4.723681
149.3	141	93.4	101	2	28.69277															4	0	68	0	0	0	2	1961	109.8071	5.128782	4.698725
155.9	164.5	101	111.2	2	30.70059															4	0	66	0	0	0	3	1962	118.1193	8.757636	4.771695
162.6	129.5	84	96.2	2	22.21783															3	0	46	0	0	0	1	1963	85.85255	20.1631	4.452631
161.2	194.5	102.7	104.5	2	33.95178															4	1	53	0	1	0	3	1966	133.3697	15.77412	4.893125
155.2	115.2	78	98.5	2	21.69412															4	0	52	0	0	0	1	1967	89.52835	24.84273	4.494555
168	193	109.5	105	2	31.01786															4	1	53	0	0	0	3	1968	178.7035	1.833872	5.185728
168.4	206.7	98.6	113.5	2	33.06202															3	0	53	0	0	0	3	1969	118.2105	14.69769	4.772467
177.4	159	86.5	98.6	2	22.91727															4	1	54	0	0	0	1	1970	120.8179	24.63528	4.794285
162.8	120.6	83.5	94	2	20.64009															3	0	61	2.8	1	1	1	1972	80.56462	24.23486	4.38906
156.8	185.3	110.1	112.1	2	34.18663															3	0	71	8.4	1	1	3	1975	94.70437	13.9454	4.55076
158	126.2	81.3	90.8	2	22.93075															4	1	75	0	0	0	1	1976	112.2034	29.71545	4.720313
171	165.5	97.5	99	2	25.67313															4	1	72	0	0	0	2	1977	145.5998	32.7501	4.980862
166.2	200	106.4	125.4	2	32.84286															1	0	58	0	0	0	3	1978	104.2572	34.00728	4.646862
178.5	187.5	97.5	104.5	2	26.69303															1	1	69	57	1	3	2	1979	143.7339	28.22212	4.967963
158.3	124	85.5	95	2	22.44569															4	1	66	56	1	3	1	1981	117.5753	12.72608	4.767079
159.3	134	84.1	97.1	2	23.95225															4	0	55	0	0	0	1	1983	112.987	13.25275	4.727273
159.5	151	95	97.3	2	26.92332															4	1	75	0	0	0	2	1984	273.8037	1.073932	5.612411
178.2	194.5	98.4	108.7	2	27.78288															4	1	52	10.5	2		2	1986	150.564	21.64679	5.014389
177.6	205	100.5	109.5	2	29.48092															3	1	47	2.25	1	1	2	1987	110.5407	27.50756	4.705384
180	172.5	88.5	98.5	2	24.15															3	1	48	6	1	1	1	1988	120.7916	18.18565	4.794067
173.9	195	111.4	104.8	2	29.24883															4	1	52	17	1	2	2	1989	132.8059	16.80429	4.888889
177.2	192	104	106.2	2	27.73619															3	1	73	22.5	1	3	2	1990	153.4143	18.20275	5.033142
170.3	159.5	97.2	102.8	2	24.9462															1	0	74	3.75	1	1	1	1992	103.1202	12.3958	4.635895
178.5	271	127	133	2	38.58033															3	1	68	2.7	1	1	3	1996	129.2634	20.22466	4.861852
159.8	220	102.6	116.5	2	39.07889															3	0	66	0	0	0	3	1998	112.3391	4.118888	4.721522
171.2	171.2	90.6	98.3	2	26.49533															3	1	59	0	0	0	2	2000	105.3588	14.59944	4.657372
160.6	151	90	96	2	26.55577															4	1	71		1		2	2003	146.2813	10.42185	4.985531
170.7	219.7	120.5	114.1	2	34.20078															4	1	65	50	2	3	3	2004	235.6035	3.267172	5.46215
175	153.7	86.6	95.8	2	22.76517															4	1	54	6	1	1	1	2005	110.2264	42.30955	4.702537
170.1	165.2	93.3	100.5	2	25.89849															4	1	56	0	0	0	2	2006	122.7988	38.42749	4.810547
175.5	168.2	94.4	97.2	2	24.77107															1	1	77	47	1	3	1	2007	120.012	49.02894	4.787592
172	156	89.5	94	2	23.91888															3	1	46	0	0	0	1	2008	119.5663	8.520458	4.783871
163.5	142.5	77.3	96.5	2	24.17978															3	0	45	3.9	2	1	1	2009	123.9037	1.861413	4.819505
162.9	135.2	86	95.5	2	23.11041															1	0	53	11	1	2	1	2011	102.422	29.01267	4.629102
163.9	200	119	116.3	2	33.77109															4	1	60	0	0	0	3	2012	141.9984	13.9151	4.955816
158	162.7	101.2	109.7	2	29.56286															4	0	46	0	2	0	2	2014	243.9488	2.390992	5.496958
158.2	127	83.8	92.4	2	23.0178															4	0	77	0	0	0	1	2015	92.55532	36.11803	4.527807
158.3	134	85.5	96	2	24.25582															1	0	56	0	0	0	1	2016	84.49722	5.799067	4.436718
156.2	123.3	90.1	96.2	2	22.92314															3	0	65	0	0	0	1	2019	67.25043	32.73936	4.208424
170.6	179.5	102.3	106.5	2	27.9756															3	1	66	0	0	0	2	2020	126.8422	16.17627	4.842944
157.5	166.5	111.5	110.5	2	30.44571															1	0	70	0	0	0	3	2021	90.41449	27.72456	4.504405
174.9	192	97.8	102.2	2	28.47047															4	1	46	0	0	0	2	2023	307.4305	1.2279	5.728249
154.6	216.1	127.8	125.2	2	41.0118															4	0	46	0	0	0	3	2024	121.1658	13.08892	4.79716
155.9	144	90	99.5	2	26.87468															4	0	78	0	0	0	2	2025	105.2106	9.640145	4.655964
174.6	180	100.6	101.3	2	26.78287															3	1	74	0	0	0	2	2026	113.6276	36.20729	4.732926
155.1	158.7	99.8	100.8	2	29.92446															4	1	47	0	0	0	2	2027	201.2335	2.200738	5.304466
186.4	205.7	95.1	106.4	2	26.8544															3	1	56	24	1	3	2	2028	134.6326	18.27335	4.902549
155.9	147	87.8	104	2	27.43457															4	0	69	0	0	0	2	2030	83.43716	22.84347	4.424094
169.8	151.2	85.2	94.8	2	23.78754															3	1	70	0	0	0	1	2033	122.1933	35.68265	4.805604
145	137	88.5	108	2	29.55681															4	0	60	0	0	0	2	2034	79.44451	16.54583	4.375059
158.8	119.5	74.8	95.1	2	21.49512															1	0	56	0	0	0	1	2035	86.57317	22.79349	4.46099
152.3	136.5	92	98	2	26.69352															4	0	61	1.7	1	1	2	2037	292.258	0.2748492	5.677637
157.1	164	97.3	95.4	2	30.14148															4	1	61	18	1	2	3	2038	164.4024	5.89501	5.102317
144.5	125.7	90.8	100	2	27.30691															4	0	61	0	0	0	2	2039	103.6883	6.746564	4.64139
164.8	171	93.2	100.5	2	28.55977															3	1	67	19.2	1	2	2	2040	106.0516	22.77781	4.663926
151.2	126.5	84.5	92.2	2	25.09921															4	0	71	11	1	2	2	2041	104.8472	14.15032	4.652503
158.6	167	101	108	2	30.11502															4	0	61	0	0	0	3	2042	82.45006	26.13988	4.412193
163.4	174.5	101.6	106	2	29.64588															4	1	67	0	0	0	2	2043	440.6851	1.080298	6.088331
167.6	177	105	103	2	28.58237															4	1	46	3.15	2	1	2	2044	196.1408	4.236974	5.278832
160.8	155.7	94	105.5	2	27.31427															4	1	60	0	0	0	2	2045	101.8738	15.06494	4.623735
163.3	273	128.8	149.1	2	46.43691															3	0	69	12.5	1	2	3	2047	135.2903	19.33844	4.907423
167.9	118	73.9	87.8	2	18.98688															3	1	58	0	0	0	1	2048	108.952	29.76276	4.690907
152	144.2	79.1	99.8	2	28.31073															4	0	48	0	0	0	2	2050	131.2444	5.059985	4.877061
156.6	165.6	110.2	108.6	2	30.6302															4	0	65	102	1	3	3	2052	128.9087	9.324661	4.859105
161.4	170.3	92.8	112.7	2	29.65382															3	0	53	0	0	0	2	2053	123.8395	11.44727	4.818986
172.3	164.2	100.5	97.4	2	25.08855															4	1	67	1.9	1	1	2	2054	133.5587	23.85325	4.894541
148.9	130.2	88.5	107	2	26.63757															1	0	54	16	1	2	2	2055	96.82108	12.07794	4.572865
164.8	153	90.5	94.3	2	25.55348															3	1	61	0	0	0	2	2056	95.509	29.63437	4.55922
171	200	103.5	117.7	2	31.02493															3	1	54	0	0	0	3	2061	137.9272	19.42378	4.926726
163.2	138	97	101.5	2	23.50238															1	0	72	0	0	0	1	2062	122.4542	9.48883	4.807737
179.5	209	97.9	104.1	2	29.42324															3	1	62	0	0	0	2	2063	124.0425	29.28203	4.820624
157.7	114	75	91	2	20.79287															1	0	60	90	1	3	1	2064	101.6802	15.56418	4.621832
168	175.2	103.1	114.1	2	28.15714															1	0	45	2.5	1	1	2	2065	109.8255	20.9736	4.698893
176.9	145.2	77.5	90	2	21.0467															3	1	45	0	0	0	1	2066	124.2319	46.93259	4.82215
136.9	126	97.7	98.1	2	30.49557															3	0	72	0.9	1		3	2069	92.3954	18.34666	4.526077
152.5	120.7	90.5	98.7	2	23.54185															1	0	70	43.5	1	3	1	2070	82.33803	30.31781	4.410833
153.6	146	86.5	100.4	2	28.07007															4	0	63	0	0	0	2	2071	167.9718	3.859938	5.123796
171.1	157.5	86.2	92.3	2	24.40358															4	1	45	0	0	0	1	2072	104.9231	55.65446	4.653228
158.5	161.6	99.9	111.2	2	29.17802															1	0	53	0	0	0	2	2073	144.2458	13.07699	4.971519
172.8	234.2	106.8	122.3	2	35.57726															3	0	54	0	0	0	3	2076	97.26855	26.24608	4.577476
158.5	158	97.7	103.3	2	28.52802															4	0	56	0	0	0	2	2077	92.15978	13.02189	4.523524
156	105	71	87.5	2	19.57101															1	0	52	42.5	2	3	1	2080	166.5505	4.89962	5.115299
161.4	196.7	95.2	113.5	2	34.25077															3	0	68	7.75	1	1	3	2081	82.80211	37.39944	4.416453
172	242.5	117.2	114.5	2	37.18158															3	1	68	25	1	3	3	2083	160.9915	30.53168	5.081352
157.2	112	75	92	2	20.55824															4	0	66	0	0	0	1	2085	77.4019	31.36762	4.349011
167.7	156.5	90.6	100.5	2	25.24185															4	1	58	0.1	1		2	2086	128.1108	34.89037	4.852896
168.9	152.3	89.6	91.7	2	24.21663															4	1	56	0	0	0	1	2087	113.9193	28.86672	4.73549
162.1	170.5	95.8	105	2	29.43279															4	1	65	38.25	2	3	2	2088	193.8106	4.826532	5.266881
166.4	166.8	109.7	108	2	27.32514															3	0	61	45	2	3	2	2089	89.05331	16.0462	4.489235
182.5	229	111.8	111	2	31.18766															4	1	56	0	0	0	3	2090	125.9661	32.28145	4.836013
150	136.3	86.7	100.8	2	27.47808															4	0	71	0	0	0	2	2091	373.0336	0.451334	5.921669
178.2	298.8	149.2	147.2	2	42.68136															3	0	48	3	1	1	3	2092	163.8001	6.628681	5.098647
165.4	160.3	88.1	96.8	2	26.57881															1	1	55	0	0	0	2	2095	137.0987	17.93007	4.920701
164.5	164	92.4	112.1	2	27.49066															1	0	67	21.6	2	3	2	2096	91.74646	18.12348	4.519029
153	186.6	96	119.7	2	36.15779															3	0	71	0	0	0	3	2097	110.0273	12.72476	4.700728
162.3	155.5	95.2	102.7	2	26.77728															4	1	54	10.25	1		2	2098	114.2472	23.96684	4.738364
175.4	142.2	85.4	93.2	2	20.9659															1	1	75	0	0	0	1	2100	86.17637	63.49874	4.456396
150.4	144.5	105.8	108.8	2	28.97645															4	0	80	0	0	0	2	2101	129.7624	12.68186	4.865705
179.8	205	100	104	2	28.76388															3	1	61	47	2	3	2	2103	204.3712	8.451859	5.319938
164.5	171	90.8	106.1	2	28.66404															4	1	50	0	0	0	2	2106	305.7881	0.8592295	5.722892
163.1	179.2	96.7	111.2	2	30.55647															4	0	52	0	0	0	3	2107	92.23676	12.99055	4.524359
180.1	150	87	98	2	20.97669															1	1	50	0	0	0	1	2108	135.7949	26.72796	4.911146
168.4	215.2	104.9	119.5	2	34.42161															1	0	53	20	1	2	3	2110	109.3251	15.86704	4.694326
158.4	150	88.4	101	2	27.11777															4	0	58	2.1	2	1	2	2111	105.9395	13.75059	4.662868
151.9	117	77.5	99.3	2	23.00082															4	0	53	0	0	0	1	2114	128.3565	0.3656783	4.854812
166.7	195.5	105.8	100.4	2	31.9116															4	1	62	9	1	1	3	2116	110.2602	33.79512	4.702843
153.5	154	82.3	108.6	2	29.64674															4	0	66	0	0	0	2	2120	102.4919	20.18073	4.629784
151	150	98.8	113.5	2	29.8408															4	0	57	0	0	0	2	2121	260.241	0.0447457	5.561608
149.9	151.7	91.8	97.6	2	30.62354															3	0	66	32	1	3	3	2122	91.96501	24.20586	4.521408
172.3	169.5	98	97.2	2	25.89836															3	1	71	0	0	0	2	2123	160.5389	13.02477	5.078537
162.8	168.2	104.1	100.2	2	28.78659															4	1	77	22.5	1	3	2	2125	96.64897	31.09486	4.571085
153	156	105	108.5	2	30.22837															4	0	74	0	0	0	3	2126	103.1607	19.78113	4.636288
169.2	203.7	111.8	114.7	2	32.27478															3	0	54	14.8	2	2	3	2127	141.6465	8.111183	4.953335
172.5	210.5	107.5	119.2	2	32.08832															3	0	80	32.4	1	3	3	2128	125.1639	21.35247	4.829624
153.4	149.5	104.6	101.5	2	28.81798															4	0	62	0	0	0	2	2129	95.91827	24.52189	4.563497
180.7	165	94.5	98.5	2	22.92138															3	1	61	30.75	1	3	1	2130	88.44325	38.73348	4.482361
146.5	150	102.9	104	2	31.70217															4	0	78	7.5	1	1	3	2131	94.72688	21.39892	4.550998
195.6	217	103.1	101.3	2	25.72735															3	1	67	0	0	0	2	2133	125.8692	47.41198	4.835243
179.4	238.2	114	121.6	2	33.57144															3	1	59	0	0	0	3	2134	121.1799	30.06744	4.797276
175.1	146.2	81.1	95.2	2	21.62958															1	1	56	37	2	3	1	2135	131.1797	24.18308	4.876568
174.5	194.4	110.4	108.4	2	28.95866															1	1	81	0	0	0	2	2138	152.7752	14.62898	5.028967
154.8	156	87.9	104.6	2	29.52948															4	0	63	0	0	0	2	2139	151.4995	3.125974	5.020582
177.6	204	100.2	104.5	2	29.33711															4	1	56	30	2	3	2	2140	133.8712	12.00906	4.896878
145.4	122.5	84.2	94.7	2	26.28333															4	0	79	0	0	0	2	2141	73.86758	30.39292	4.302274
150.4	189	105.1	114.4	2	37.9															4	0	54	1.6	1	1	3	2142	102.0169	8.795147	4.625138
159.4	154	84	104.3	2	27.49268															4	0	55	1.65	1	1	2	2143	138.0909	5.177876	4.927912
172.1	208	104.8	116.7	2	31.85478															3	0	55	0	0	0	3	2144	133.8897	7.851113	4.897017
153.2	246.2	146.5	133.5	2	47.5821															3	0	82	12.5	1	2	3	2145	115.7527	27.47373	4.751456
169.3	158.8	92.4	103.7	2	25.13099															3	0	52	0	0	0	2	2146	81.02149	16.22836	4.394714
166.5	198.2	116.5	115.5	2	32.43009															4	1	53	0	0	0	3	2147	127.2515	20.06421	4.846166
174.2	185.5	96.6	101	2	27.72813															4	1	52	29	1	3	2	2148	128.4546	19.00342	4.855576
166.8	168.2	87.6	104	2	27.42249															1	1	55	31.5	2	3	2	2150	129.8703	24.81617	4.866536
159.5	197.2	113	119	2	35.16079															1	0	52	0	0	0	3	2153	107.2768	26.25166	4.675413
158.6	146	92.8	105.8	2	26.3281															4	0	73	0	0	0	2	2154	93.36682	15.2417	4.536536
164	190	104.5	107.8	2	32.04343															4	1	83	38	1	3	3	2156	119.7006	29.58379	4.784994
158.2	172	95.5	113	2	31.17371															1	0	72	31	1	3	3	2157	121.5682	3.870802	4.800475
161.1	182.9	105.7	113	2	31.96654															3	0	78	0.95	1		3	2158	123.0611	14.59826	4.812681
149.6	129.5	85.6	94.6	2	26.247															4	0	48	4.8	2	1	2	2159	97.19263	7.277317	4.576695
173.6	142	82.6	94.6	2	21.37283															1	1	68	0	0	0	1	2160	99.34479	44.56653	4.598597
175	178.5	106.8	107.6	2	26.4384															3	0	71	26.4	2	3	2	2161	136.406	10.85035	4.915636
158.1	168.3	97.1	104.5	2	30.54172															3	0	68	0	0	0	3	2162	88.0159	24.86866	4.477518
172	143	83.1	93.5	2	21.92564															1	1	46	0	0	0	1	2164	109.5748	25.89672	4.696607
155.9	145.1	88.8	108	2	27.07997															3	0	66	0	0	0	2	2165	93.79887	10.03083	4.541153
159.7	135.1	89.5	99	2	24.02805															1	0	65	0	1	0	1	2166	90.2295	25.07998	4.502357
156.3	126	81	96.5	2	23.39514															1	0	47	38	1	3	1	2167	119.1148	13.20397	4.780087
178	236.7	111	112.5	2	33.88686															3	1	50	20.25	1	3	3	2169	236.8542	12.74331	5.467444
177.6	180	96	100.6	2	25.88568															1	1	75	0	0	0	2	2172	124.0734	24.27303	4.820873
160.2	159.5	102.8	106.1	2	28.19088															1	0	57	25	1	3	2	2173	96.06013	37.94262	4.564974
179.4	190	99.1	103.1	2	26.77822															2	1	54	2.25	2	1	2	2174	213.2204	11.99052	5.362327
160.6	153	84.1	96.2	2	26.9075															3	0	53	0	0	0	2	2175	128.5765	2.786764	4.856524
167	182	101.5	110.5	2	29.60135															3	0	51	17.5	2	2	2	2176	111.9567	9.984406	4.718112
143.5	125.5	96.3	99	2	27.64477															4	0	82	0	0	0	2	2178	87.32912	12.44465	4.469684
153	191.3	121	121.1	2	37.06851															3	0	67	0	0	0	3	2179	100.2616	20.62711	4.607782
189.5	202	84.6	103.8	2	25.51561															3	1	51	24.75	2	3	2	2180	176.4842	22.62167	5.173231
163.3	201.4	106.3	127.1	2	34.25785															1	0	63	13	1	2	3	2181	87.5499	39.03995	4.472209
174.9	182.1	96.2	97.5	2	27.00246															1	1	78	12.5	1	2	2	2182	159.3835	38.51027	5.071313
174.5	164.8	90.5	99.5	2	24.54932															1	1	82	0	0	0	1	2184	124.5097	20.91628	4.824384
165.3	126.4	88.9	97.7	2	20.98333															1	0	65	0	0	0	1	2188	76.69907	33.29088	4.33989
161.6	133.8	89.2	95.5	2	23.24055															3	0	68	15.75	1	2	1	2193	98.83853	24.50742	4.593488
173.6	184.4	99	97	2	27.75457															1	1	48	29	2	3	2	2194	276.7572	0.6382199	5.62314
160.8	214.4	110	126.4	2	37.61194															1	0	57	55	1	3	3	2195	126.502	6.941566	4.840258
166.6	211.4	108	126.3	2	34.54841															3	0	66	94	1	3	3	2198	152.6283	2.849149	5.028006
161.8	122.8	82.5	91.5	2	21.2772															1	0	73	0	0	0	1	2200	110.1659	10.43956	4.701987
177.2	172.2	96.4	99	2	24.8759															1	1	53	0.15	1		1	2201	153.923	36.17602	5.036452
165.2	142.1	71.2	106	2	23.61821															1	0	47	0	0	0	1	2208	106.3763	20.69732	4.666983
164	149.8	107.6	100.1	2	25.26371															1	0	61	9.2	1	1	2	2209	98.43565	18.3727	4.589403
162.4	153	82	106	2	26.31434															3	0	46	26	2	3	2	2210	146.2197	0.8175161	4.98511
175.4	189	91.5	104	2	27.86607															3	1	50	46	1	3	2	2211	112.3285	27.84024	4.721428
173.4	220	110.9	116.8	2	33.18926															1	1	77	26	1	3	3	2212	182.043	15.61214	5.204243
178	172	90	99	2	24.62416															3	1	74	0	0	0	1	2213	140.8595	19.2785	4.947763
175.8	178	98	103.5	2	26.12494															1	1	52	30	1	3	2	2215	106.7173	19.71866	4.670183
152	145	96.2	104.2	2	28.4678															3	0	80	0	0	0	2	2217	68.64518	57.28547	4.228951
175.3	252	119.5	124	2	37.19716															1	1	53	0	0	0	3	2219	142.2053	14.44947	4.957272
159.4	210.2	123.5	123.4	2	37.52573															3	0	69	17.5	1	2	3	2220	113.075	4.731669	4.728052
178	198.4	107.5	105	2	28.40369															1	1	74	11	1	2	2	2227	162.9116	24.70778	5.093207
166	171.4	95	103.5	2	28.2142															1	1	66	0	0	0	2	2229	143.4963	15.37827	4.966309
164.4	144	96.5	99.1	2	24.16751															1	0	71	0	0	0	1	2233	101.8961	26.14408	4.623953
150.5	151	84.4	108	2	30.23967															1	0	75	0	0	0	3	2236	97.37473	9.405158	4.578567
185.6	139	105.5	106.7	2	18.30341															3	1	69	12.75	1	2	0	2237	101.5759	40.41416	4.620806
151.5	154	94.3	113.7	2	30.43466															1	0	80	0	0	0	3	2239	110.9124	15.15348	4.70874
181.6	174	90.6	103	2	23.93264															1	1	52	0	0	0	1	2242	161.5995	22.29187	5.085121
161.5	167	94	103	2	29.0432															1	1	65	0	0	0	2	2243	106.9205	30.2778	4.672085
169.4	176.8	98	104.3	2	27.94657															1	1	62	0	0	0	2	2246	210.7947	4.612552	5.350885
169.7	167.2	88.4	107.4	2	26.33575															3	0	46	0	0	0	2	2249	101.0923	15.71676	4.616034
175	231.4	115.9	117.4	2	34.27365															3	1	60	42.5	1	3	3	2252	140.0373	24.5141	4.941909
146.4	215	128	137	2	45.50188															3	0	54	0	0	0	3	2254	90.00813	5.751235	4.4999
187.4	229	104.5	111.5	2	29.57804															3	1	63	25.5	1	3	2	2255	131.5543	47.8122	4.87942
189.4	206.4	100.7	104.6	2	26.09894															3	1	59	29	1	3	2	2257	146.9287	36.66162	4.989947
173.6	176	96	102	2	26.49026															3	1	66	1.5	1	1	2	2258	117.8158	24.27534	4.769123
178.2	226.2	114.2	112.7	2	32.31099															1	1	64	37	1	3	3	2260	130.8558	22.83808	4.874096
158.5	204	97	119	2	36.83364															3	0	65	0	0	0	3	2262	139.5872	27.4317	4.938689
174.6	175	91	102.5	2	26.0389															3	1	57	0	0	0	2	2265	130.5672	21.48113	4.871888
157.9	114	80	92.5	2	20.74023															3	0	66	12	1	2	1	2275	94.59689	16.77396	4.549624
178.3	187	94.5	100.2	2	26.68161															3	1	70	11.25	1	2	2	2279	139.8527	18.63238	4.940589
161.8	127.2	82.5	98.2	2	22.03957															1	0	71	0	0	0	1	2280	94.63903	23.53828	4.55007
182	214	102.4	111.5	2	29.30516															3	1	48	24	2	3	2	2282	162.102	25.99454	5.088225
158.3	168	92.3	108.4	2	30.41029															3	0	74	33	2	3	3	2283	94.40648	9.064	4.54761
158.2	172.2	102.5	115	2	31.20996															3	0	71	0	0	0	3	2284	80.64801	34.9714	4.390094
162.2	166.4	113	109.8	2	28.68961															1	0	77	3	1	1	2	2285	110.2036	18.64093	4.70233
178	269	127	129	2	38.51105															1	1	66	80	1	3	3	2289	232.6828	36.98612	5.449676
159.1	155.2	87	107.7	2	27.8115															3	0	51	23.25	2	3	2	2290	95.70197	1.488657	4.561239
179.7	212.2	108	108.5	2	29.80727															1	1	45	99	2	3	2	2291	137.9029	19.26	4.926549
173.3	202.5	113	110	2	30.58447															1	1	54	0	0	0	3	2294	120.0142	6.721338	4.78761
169.5	237	111	125.4	2	37.41812															3	0	62	44	2	3	3	2297	175.4985	2.999273	5.16763
168.5	196	109	110.5	2	31.31333															1	0	72	0	0	0	3	2299	88.66914	49.78841	4.484912
168.2	191	107	105.5	2	30.62347															3	1	69	22	1	3	3	2300	148.6634	19.02612	5.001685
166.7	126.2	88.5	94.3	2	20.59971															1	1	75	0	0	0	1	2301	113.755	41.26921	4.734047
157.6	178	95	112	2	32.50728															3	0	50	0	0	0	3	2303	100.4192	16.61643	4.609353
164	190.4	98.3	112.7	2	32.11089															1	0	74	0	0	0	3	2306	131.97	3.720182	4.882575
166.4	142.6	89.5	98.2	2	23.3607															1	0	76	0	0	0	1	2308	119.4453	10.8638	4.782859
174	176	88.6	98.7	2	26.36861															3	1	64	61.25	2	3	2	2309	117.6827	13.07442	4.767992
170.5	194	101.5	105.5	2	30.27095															1	0	66	0	0	0	3	2310	111.4849	10.25615	4.71389
169.2	177.6	106	109.3	2	28.13943															1	0	68	0	0	0	2	2313	97.65293	29.58171	4.581419
176.8	198	97	105	2	28.73252															3	1	74	25	1	3	2	2314	230.6469	12.87331	5.440888
176	226	107.7	114.4	2	33.09452															3	1	51	34.65	2	3	3	2316	148.1189	6.029719	4.998015
147.9	140	94.6	109.1	2	29.03118															1	0	62	5.5	1	1	2	2317	90.37225	36.02226	4.503937
187.1	226.8	105.5	106.9	2	29.3879															1	1	48	12	1	2	2	2321	203.7943	14.23669	5.317111
156.2	171	111.1	113	2	31.79121															1	0	65	0	0	0	3	2322	140.4387	2.608095	4.944771
164.2	165	104	100	2	27.75944															3	0	76		2		2	2323	122.5552	17.41296	4.808562
180.6	170	99	103	2	23.64212															1	1	74	90	1	3	1	2324	129.2729	43.39609	4.861926
161.4	253.3	136.5	145.5	2	44.10636															1	0	48	0	0	0	3	2325	125.6511	10.02648	4.833509
174.2	154.2	86.6	96.5	2	23.04948															1	1	67	8.75	1	1	1	2329	114.0153	45.1385	4.736333
176.5	225.4	117.3	113.8	2	32.81992															1	1	74	77.5	1	3	3	2330	165.8287	22.1112	5.110955
162.7	214	121	122.5	2	36.67007															1	1	57	49.5	1	3	3	2331	117.1673	50.57632	4.763603
174.5	210	100.8	112	2	31.2825															1	1	58	0	0	0	3	2339	112.4791	46.09183	4.722767
163.6	188	105.1	116.2	2	31.86136															1	0	46	0	0	0	3	2340	95.14931	56.64857	4.555447
157.5	102	65	89.1	2	18.65143															1	0	62	11.5	2	2	1	2342	91.57454	30.15555	4.517153
160.6	166	108	111	2	29.19376															3	0	73	0	0	0	2	2344	95.45324	19.9259	4.558637
172.2	151	93.5	104.5	2	23.0985															1	0	72	0	0	0	1	2345	89.95295	36.69161	4.499287
172.5	262	120	150	2	39.9389															3	0	47	0	0	0	3	2348	130.3218	8.624218	4.870007
158.6	111	85.7	88.9	2	20.01657															3	0	79	0.15	1		1	2349	83.85582	12.12294	4.429099
166.2	173	100.9	102.6	2	28.40908															1	0	61	46.5	1	3	2	2350	105.9149	10.29158	4.662636
164.7	180.3	100	109.5	2	30.1496															3	0	69	0	0	0	3	2353	87.43062	12.34527	4.470846
171.9	153.2	89.7	93.8	2	23.5169															1	1	67	0	0	0	1	2354	110.3482	35.73603	4.703641
163.5	152.8	102	98.5	2	25.92751															1	1	63	35.25	2	3	2	2355	125.8917	26.5704	4.835422
173.1	182.4	103.4	109	2	27.61237															3	0	61		1		2	2356	107.8154	17.36845	4.680421
155.1	141.6	93.3	105	2	26.70009															1	0	57	24	1	3	2	2357	79.26119	57.55776	4.372749
160	175.4	97.2	111.4	2	31.07869															1	0	66	8	1	1	3	2364	106.4977	24.68941	4.668123
173.8	217.2	120	118.2	2	32.6162															1	1	59	24.2	1	3	3	2365	113.5176	28.57102	4.731958
169.4	235	122.3	128.1	2	37.14617															3	0	65	11.1	1	2	3	2367	116.4655	11.92137	4.757595
184.2	208	105	111.5	2	27.80719															1	1	56	0	0	0	2	2369	114.0049	50.12819	4.736241
180.6	222.1	101.2	117.8	2	30.88774															3	1	55	0	0	0	3	2372	140.7568	30.65762	4.947033
182.6	178	97.5	99.5	2	24.21539															3	1	50	16	1	2	1	2375	133.6433	19.44204	4.895174
162.5	144.6	78.4	100.7	2	24.83903															1	0	52	12	2	2	1	2378	139.4293	4.944303	4.937558
169.2	284	135.5	142.5	2	44.99774															3	0	64	15.05	2	2	3	2379	115.4945	13.61522	4.749223
162.2	132	77.6	98.2	2	22.75859															1	0	54	0	0	0	1	2381	93.34787	40.3702	4.536333
176	285	136.5	132.4	2	41.73425															3	1	57	0	0	0	3	2383	130.926	17.94841	4.874632
185.7	200	100	103	2	26.30748															1	1	69	0	0	0	2	2388	169.9642	37.8594	5.135588
177.5	163.8	83.6	95	2	23.58252															1	1	47	30	1	3	1	2389	138.2858	31.56163	4.929323
165.4	202.2	108.8	115.8	2	33.52611															3	0	63	18	1	2	3	2391	119.1711	13.76503	4.78056
157	145	82.5	102.5	2	26.68344															1	0	63	0.75	1		2	2392	128.4202	3.393099	4.855308
153.5	168	108	119.8	2	32.3419															3	0	70	0.75	1		3	2394	75.80907	39.25745	4.328218
159.1	132.8	72	106.8	2	23.79747															3	0	68	0	0	0	1	2399	115.3837	27.55056	4.748263
152.5	146	97	100	2	28.47647															3	1	81	9	1	1	2	2402	101.2357	14.2099	4.617451
178.4	202	94	103.5	2	28.78954															3	1	65	34.5	1	3	2	2405	141.7836	32.91688	4.954302
176	149.5	82.5	92.5	2	21.89217															3	1	76	0	0	0	1	2406	93.80018	28.93864	4.541167
168.8	145	76.8	105	2	23.08321															3	0	47	8.5	2	1	1	2408	86.11885	22.94217	4.455729
163	171.9	95	112.5	2	29.34768															3	0	76	16	1	2	2	2410	106.6065	17.59151	4.669145
174.8	192	93	108	2	28.50306															3	1	48	4.2	1	1	2	2411	123.0705	40.92415	4.812757
169.8	148.8	96	103	2	23.40996															1	0	52	0	0	0	1	2418	88.65032	35.14338	4.4847
185.2	200.4	99.6	107	2	26.50262															1	1	54	11.25	1	2	2	2419	160.9522	34.66126	5.081108
163.4	121	83	94	2	20.55674															1	0	70	0	0	0	1	2420	85.15716	20.67781	4.444499
159.7	189	109	122	2	33.61437															1	0	66	29	1	3	3	2422	87.86404	31.07087	4.475791
173	174	90.5	98.5	2	26.37121															3	1	51	18.6	2	2	2	2423	134.1551	25.93927	4.898996
158	155	95.5	103.5	2	28.16376															3	0	65	0	0	0	2	2424	85.30341	20.30108	4.446215
167.6	212	112.2	114.5	2	34.23425															1	1	71		2		3	2425	149.6053	2.452099	5.008001
172.6	192.2	98.1	104.5	2	29.26475															3	1	68	13	1	2	2	2427	102.2371	44.51233	4.627295
178.5	255.4	126.2	137	2	36.35947															1	1	59	17	1	2	3	2428	129.114	52.6679	4.860696
164.8	163	85.2	108.9	2	27.22364															3	0	72	0	0	0	2	2429	85.28127	59.49032	4.445955
170	159	82.7	103.2	2	24.95585															3	0	68	0	0	0	1	2432	104.7699	27.91187	4.651767
179.4	214	98.5	106.5	2	30.16074															3	1	69	0	0	0	3	2433	159.6778	17.31712	5.073158
172.2	166	93.4	104.4	2	25.39305															3	0	61	0	0	0	2	2437	105.2955	22.8538	4.656771
159.7	158	86.5	104.4	2	28.1009															3	0	68	0	0	0	2	2438	120.17	10.26918	4.788907
169.5	251	120	133.5	2	39.62848															1	0	54	1.9	2	1	3	2439	98.54202	34.71175	4.590483
177.8	181	96	105.2	2	25.97097															1	1	51	0	0	0	2	2440	128.7145	27.98802	4.857597
165.6	152.4	87.7	98.5	2	25.20794															3	1	65	0	0	0	2	2441	93.56864	29.73466	4.538695
163.1	157.3	97	112.8	2	26.82217															1	0	48	0	0	0	2	2442	95.17287	21.91195	4.555695
176.5	202	104	110	2	29.41271															1	1	69	0	0	0	2	2449	125.2342	45.20615	4.830186
155.7	127.5	82	98.5	2	23.85646															1	0	69	0.9	1		1	2451	110.9698	1.703218	4.709258
175.5	176.8	98	101	2	26.03761															3	1	71	0.1	1		2	2458	121.637	13.66662	4.801041
177	159	91	99	2	23.02097															1	1	75	19.5	1	2	1	2461	128.1184	31.45177	4.852955
172.5	186.4	100.7	105.3	2	28.41455															3	1	71	40	1	3	2	2462	134.919	43.38406	4.904675
177.9	188.3	100	107.5	2	26.98805															1	1	67	20	1	2	2	2463	161.2746	52.48255	5.083108
164.6	187	99	112	2	31.30798															3	0	47	15	2	2	3	2464	99.48356	12.08396	4.599992
161.8	151	95.8	102.4	2	26.16333															1	0	69	32	1	3	2	2465	97.45791	29.38874	4.579421
168.2	288	152.5	147	2	46.17571															3	1	63	18.15	1	2	3	2466	167.2864	15.3442	5.119708
170.3	194	106.5	110.5	2	30.34209															1	1	70	0	0	0	3	2468	126.9888	27.53834	4.844099
186.9	215	101.4	110.3	2	27.91855															1	1	56	0	0	0	2	2471	158.9277	33.45512	5.068449
158.6	150	90.5	101	2	27.04942															1	0	74	0	0	0	2	2472	114.9454	1.990511	4.744457
156.4	199.8	116.7	119.1	2	37.05058															3	0	56	6	1	1	3	2476	101.5957	16.70698	4.621001
158	188	116	127	2	34.15991															1	0	77	0	0	0	3	2479	151.9114	6.294139	5.023297
178.5	218	108	113.5	2	31.0351															1	1	58	0	0	0	3	2481	127.0542	29.19277	4.844614
177.5	260	120.7	124.4	2	37.43257															3	1	50	0	0	0	3	2482	156.8447	32.57917	5.055256
168.5	178	94.4	101.2	2	28.43762															3	1	57	2	1	1	2	2483	116.9091	40.11	4.761397
158.7	152.8	95.5	106	2	27.51963															3	0	68	1	1	1	2	2484	88.91903	16.33594	4.487726
164.6	132.4	76.9	97	2	22.16672															3	0	74	21	1	3	1	2485	109.1542	13.2805	4.692761
164	161	83	105.8	2	27.15259															1	0	51	0	0	0	2	2487	107.8494	27.85752	4.680736
184.8	171	80	108.2	2	22.71251															3	0	48	0	0	0	1	2489	103.3704	51.14906	4.638318
156	188.4	97.2	119.9	2	35.11598															3	0	64	0	0	0	3	2490	117.0188	16.41132	4.762335
169	164	96.2	99	2	26.04615															1	1	72	78	1	3	2	2492	146.4916	55.54344	4.986968
175.6	186.2	100.5	100.5	2	27.39074															3	0	65	0	0	0	2	2495	118.1989	18.25743	4.772369
168.3	176	95.3	110	2	28.18496															1	0	57	0	0	0	2	2496	91.76845	53.88099	4.519269
180.5	189	104.5	104	2	26.31361															3	1	67	7.5	1	1	2	2497	135.3429	25.86646	4.907812
178.8	171	85.2	94.4	2	24.26242															1	1	45	0	0	0	1	2500	156.1181	18.11035	5.050612
182	192	99	104	2	26.29248															1	1	73	48	1	3	2	2502	143.0253	15.42683	4.963022
145.2	118	91.5	99	2	25.38761															1	0	63	50	1	3	2	2504	111.7503	4.377204	4.716267
187.4	191	110.5	106	2	24.66989															1	1	67	46.5	1	3	1	2508	166.5623	50.17019	5.115369
152.9	127.4	82	94.3	2	24.71881															1	0	53	56	1	3	1	2509	85.57328	26.59278	4.449373
149.1	161.5	116.3	118.2	2	32.95265															3	0	83	0	0	0	3	2510	91.65615	23.65784	4.518044
168.4	201	114	115	2	32.15029															3	0	53	0	0	0	3	2511	97.02568	18.09141	4.574975
161.4	164.8	84.6	104.4	2	28.69612															1	0	51	0	0	0	2	2512	86.75531	12.84801	4.463092
167.4	172.4	99.5	102	2	27.90612															3	1	78	0	0	0	2	2515	113.9208	45.10372	4.735503
183.5	246	108	115	2	33.13874															1	1	70	132	1	3	3	2516	138.6223	29.78996	4.931753
168.5	188	101.5	98.5	2	30.03524															1	1	71	13.5	1	2	3	2518	127.1582	36.85508	4.845432
171.8	152.4	84	98.4	2	23.42134															3	0	63	2.7	1	1	1	2521	97.51623	5.709263	4.580019
189.4	196	85.3	106.4	2	24.78387															3	1	53	6.4	2	1	1	2531	138.065	42.15887	4.927724
155.8	182	95	110.7	2	34.01023															1	0	62	0	0	0	3	2533	117.422	5.844336	4.765774
164.2	175	89.8	113.5	2	29.44183															3	0	55	0	0	0	2	2534	102.1986	12.49024	4.626918
181.5	201	105.8	106.5	2	27.6768															3	1	53	40	2	3	2	2535	180.5997	4.404694	5.196283
169.5	203	113.5	113.5	2	32.05012															1	0	67	0	0	0	3	2539	143.2439	2.233563	4.964549
161.6	166	89	117.5	2	28.83357															3	0	59	0	0	0	2	2542	86.28454	13.64707	4.45765
157.8	121.7	91	95.5	2	22.16918															3	0	79	0	0	0	1	2544	70.77034	33.01477	4.25944
186.5	219.4	110	111.5	2	28.61225															3	1	57	0	0	0	2	2550	165.1838	15.29709	5.107059
171.4	181	93.5	101.5	2	27.94666															3	1	65	0	0	0	2	2552	155.3143	11.26846	5.045451
160.6	134.8	78.9	99.8	2	23.70674															1	0	66	19	1	2	1	2559	84.99029	59.01844	4.442537
166.9	197	97.5	121.3	2	32.07943															1	0	60	0	0	0	3	2560	109.8741	33.27908	4.699336
154.2	157	87.5	109	2	29.95049															3	0	69	0	0	0	2	2563	81.08714	23.31275	4.395525
176.7	212	100.2	105.8	2	30.79894															1	1	56	0	0	0	3	2568	146.9425	19.66067	4.990042
165.8	185	102.4	114.5	2	30.52641															3	0	68	32	1	3	3	2573	99.55038	9.866007	4.600664
177.2	161	83	96	2	23.25795															1	1	51	0	0	0	1	2574	142.9298	28.09332	4.962353
157.9	156	111	111	2	28.38137															1	0	73	11.1	1	2	2	2575	86.26011	51.14719	4.457367
166.3	128.3	80	105.2	2	21.04337															1	0	63	0	0	0	1	2576	88.25333	30.52894	4.480211
160.7	170.4	82	112.2	2	29.93029															3	0	45	0	0	0	2	2577	104.6965	11.4549	4.651065
171	232.8	114.5	124	2	36.11302															1	0	56	0	0	0	3	2578	128.4631	22.8284	4.855641
165	230	96.5	119	2	38.32066															3	0	56	0	0	0	3	2580	102.5676	34.50156	4.630522
174.4	231.3	115.5	120.1	2	34.49497															1	1	73	45	1	3	3	2582	124.1229	37.2172	4.821272
174.2	164	93.6	100.4	2	24.51436															1	1	60	3.75	1	1	1	2585	121.2131	20.38756	4.79755
159	150.9	103.1	107.4	2	27.07497															3	0	79	5.4	1	1	2	2587	60.55979	20.66128	4.103631
170.1	161	93	99	2	25.24005															3	1	74	30	1	3	2	2588	105.8121	39.42302	4.661664
166.4	197	109	125	2	32.2725															1	0	79	0	0	0	3	2589	136.9473	12.65487	4.919596
190.6	195	96	105	2	24.34792															3	1	67	1.25	1	1	1	2591	121.3193	30.48946	4.798426
172.8	200	93.2	106	2	30.38194															1	1	45	0	0	0	3	2593	118.971	17.97505	4.77888
178.3	174	98.7	98	2	24.82673															1	1	61	27	1	3	1	2595	131.0812	6.431307	4.875817
163.4	181	105	104.5	2	30.75017															1	1	70	9	1	1	3	2598	135.6106	27.71872	4.909788
160.4	149.2	96	110.5	2	26.30469															1	0	67	0	0	0	2	2603	178.0086	2.65127	5.181832
179.9	194	101	106	2	27.1902															3	1	60	0	0	0	2	2606	119.6241	37.14351	4.784354
180.4	181.2	95.5	105	2	25.25563															3	1	73	57	1	3	2	2607	165.838	7.896905	5.111012
169.6	179.8	94	104.3	2	28.35378															3	1	64	0	0	0	2	2611	102.757	55.90553	4.632368
163	176	105	113	2	30.04765															3	0	60	70.5	2	3	3	2613	102.8001	27.80051	4.632786
181	257	122.5	124.5	2	35.58353															3	1	73	0	0	0	3	2615	156.0259	30.99553	5.050022
174.6	238.8	118	112.6	2	35.53194															3	1	63				3	2616	131.6807	33.05465	4.88038
175	161	74	106	2	23.8464															1	0	57		1		1	2618	133.6211	11.88655	4.895008
178.5	204	100.5	103	2	29.04202															3	1	46	15	2	2	2	2619	210.2642	5.036498	5.348365
167.9	199	121.7	129.6	2	32.02025															3	0	75		2		3	2621	101.4379	45.85344	4.619447
157.3	125.8	89.4	95.6	2	23.06196															1	0	66	18.5	1	2	1	2622	91.3117	29.5472	4.514279
163.6	198	100.5	118	2	33.55611															3	0	69	0	0	0	3	2624	96.34551	12.63568	4.567941
160	179	95	108	2	31.71656															3	0	51	0	0	0	3	2625	95.87366	15.31167	4.563031
163.4	234	118	135.5	2	39.75436															1	0	48	0	0	0	3	2637	137.9375	5.442884	4.926801
184.4	222	103	116	2	29.61449															3	1	55	39	1	3	2	2638	151.0956	42.16443	5.017913
169.2	175	102.3	103.9	2	27.72748															3	1	70	1.2	1	1	2	2639	114.9347	10.62493	4.744364
163.1	184	97.5	108	2	31.37494															3	1	82	0.5	1		3	2640	107.1074	23.1051	4.673832
187.3	164	81.6	97.2	2	21.20515															1	1	53	0	0	0	1	2641	108.3706	59.41422	4.685556
158.7	154.4	91.5	102.8	2	27.80779															1	0	65	0	0	0	2	2644	111.6873	12.79048	4.715703
162.7	163	99.9	110.1	2	27.93094															3	0	72	0	0	0	2	2649	99.35765	12.42517	4.598726
161	151.8	77.5	107.2	2	26.56398															3	0	48	0	0	0	2	2651	81.56136	36.94525	4.401356
177.6	172	93.5	102.5	2	24.73521															1	1	80	0	0	0	1	2652	129.2355	55.8391	4.861637
155.4	166.1	104.5	109	2	31.199															1	0	45	0	0	0	3	2653	80.31952	18.82604	4.386013
176.5	152	91	92.1	2	22.13233															3	1	73	68.4	2	3	1	2654	153.0607	13.45199	5.030835
153.4	154	74.8	109.3	2	29.68541															1	0	56	14	1	2	2	2655	98.66817	9.828821	4.591763
153.2	138.6	86.7	97.1	2	26.78667															1	0	74	0	0	0	2	2656	97.28945	8.944104	4.577691
176.6	164	95.9	98.7	2	23.85259															1	1	79	34	1	3	1	2657	126.5753	36.47264	4.840837
167	134	80.5	95	2	21.7944															1	1	50	25.5	1	3	1	2658	89.30695	40.72853	4.492079
173.4	188	102.7	104.4	2	28.36173															1	1	79	0	0	0	2	2659	171.476	15.20098	5.144444
169.8	193	101	122.5	2	30.36372															1	0	77	0	0	0	3	2665	114.8167	24.10213	4.743337
169.6	143.3	84.5	103	2	22.59787															1	0	69	0	0	0	1	2666	108.4101	31.0559	4.685921
181.3	177.8	91.2	105.8	2	24.53631															1	1	74	23	1	3	1	2669	126.0684	41.11221	4.836825
163.6	218.4	118.4	120.5	2	37.01341															3	0	65	2.5	1	1	3	2670	187.2833	2.000068	5.232623
166	174	88	105.3	2	28.64218															3	0	68	0	0	0	2	2673	169.3624	7.64869	5.132041
181.7	197.2	88.6	102.4	2	27.09381															3	1	49	0	0	0	2	2674	116.5751	20.12328	4.758536
160	144	94	103.2	2	25.515															3	0	74	0	0	0	2	2683	129.46	11.15274	4.863372
177.6	229	111	118	2	32.93234															3	1	51	0	0	0	3	2684	150.8866	24.03367	5.016529
173.8	137	71.5	85.5	2	20.57283															3	1	45	13.5	2	2	1	2685	108.7748	27.8812	4.68928
151.7	162	89.5	113	2	31.93132															3	0	50				3	2686	70.8078	46.52816	4.259969
175.4	174.8	93	103.2	2	25.77243															3	1	78	0	0	0	2	2690	111.3879	26.46233	4.713019
158	167	104.2	114	2	30.34418															1	0	77	3.7	1	1	3	2691	142.2953	6.959737	4.957904
167.5	152.2	89.4	104.8	2	24.60697															1	0	73	0	0	0	1	2696	117.2293	17.69117	4.764132
156.8	260.4	136.2	146.9	2	48.04209															1	0	54	6.5	1	1	3	2698	128.0075	30.45365	4.852089
171.4	273.2	131.1	130	2	42.18248															1	1	66	74.2	2	3	3	2699	158.5237	15.37144	5.065904
157.4	201	109.5	117.5	2	36.801															3	0	65	0	0	0	3	2701	106.4289	8.591976	4.667477
161.8	168	103.5	110	2	29.10887															1	0	80	0	0	0	2	2702	112.609	31.62902	4.723921
170.5	151	84	92.5	2	23.56141															3	1	75	0	0	0	1	2706	325.3788	19.23302	5.78499
159.6	157	84	107.8	2	27.95805															1	0	56	38.5	1	3	2	2707	105.6556	16.66805	4.660185
156	120	73.5	92.5	2	22.36686															3	0	63	0	0	0	1	2712	82.96573	28.53993	4.418427
166.8	165	99.6	99.9	2	26.90078															3	0	69	13.75	1	2	2	2718	118.9932	5.81653	4.779066
154	109	72.6	86	2	20.8477															1	0	45	14	2	2	1	2719	126.7588	7.031891	4.842286
168.4	200	98.4	121.2	2	31.99034															3	0	59	8.75	1	1	3	2721	97.15189	11.13344	4.576276
173.3	158	93.5	100	2	23.86344															1	1	77	56	2	3	1	2726	138.1841	36.87231	4.928587
178.6	255	122.4	123	2	36.26188															1	1	53	33	1	3	3	2728	164.3844	23.40346	5.102208
172	187	92.2	105	2	28.67198															3	1	58	6	2	1	2	2729	122.2494	7.97962	4.806063
174.4	165	94	98	2	24.6073															3	1	75	12.75	2	2	1	2733	115.7457	36.89494	4.751396
174.7	158.2	89.7	105.7	2	23.51222															1	0	51	2.5	1	1	1	2734	86.16798	22.88784	4.456299
159.2	150	94	107	2	26.84591															1	0	50	0	0	0	2	2738	97.98458	42.91398	4.58481
161.4	273.4	114.2	142.6	2	47.60631															1	0	49	82.5	2	3	3	2739	190.341	1.645689	5.248817
172.5	235	112	110	2	35.82306															1	1	57	0	0	0	3	2740	211.397	2.59505	5.353738
177.7	233	105.7	112.5	2	33.46988															3	1	62	0	0	0	3	2744	187.1679	6.310946	5.232006
176.1	201	101	106	2	29.40021															1	1	63	44	1	3	2	2745	171.332	12.33525	5.143603
161.9	134.2	84.8	92	2	23.22372															1	1	74		1		1	2755	99.69983	59.89937	4.602164
172.2	170	87	99.2	2	26.00493															3	1	59	0	0	0	2	2756	186.8432	1.222273	5.23027
173.3	231.8	120.2	118.4	2	35.00978															1	1	63	34	1	3	3	2757	147.8482	51.66132	4.996186
180.4	162	92.4	97	2	22.57954															1	1	55	8	1	1	1	2759	126.5729	46.00842	4.840818
168.4	209	105.6	108.2	2	33.42991															3	1	66	0.3	1		3	2760	123.802	29.55024	4.818684
172.3	300	134.4	141.7	2	45.8378															3	0	46	6.4	1	1	3	2761	145.0746	4.119966	4.977248
176.2	179	96.5	108	2	26.15256															1	1	52	0	0	0	2	2762	134.3864	53.09165	4.900719
150.4	119.3	84	98.5	2	23.92312															3	0	75	17.5	2	2	1	2764	95.99772	13.38542	4.564324
183.2	194	101	104.5	2	26.21947															3	1	68	0	0	0	2	2766	144.8572	15.52855	4.975749
181.6	213	107.7	109.1	2	29.29685															1	1	79	6.75	1	1	2	2771	145.7065	25.12276	4.981594
162.9	176	102.7	105	2	30.08455															1	1	75	0	0	0	3	2772	125.6829	37.48146	4.833762
150.5	144	77.7	101.3	2	28.83783															3	0	79	0	0	0	2	2773	78.68996	35.04735	4.365516
173.1	188	100.5	106	2	28.46012															3	1	75	4.35	1	1	2	2777	124.9139	34.11658	4.827625
179.4	201.6	105.2	106.4	2	28.4131															1	1	53	0	0	0	2	2780	184.2917	15.80428	5.21652
183	173.2	94.4	97.4	2	23.4595															1	1	67	32.5	1	3	1	2782	132.8289	40.14477	4.889062
176.1	248.4	118.3	133	2	36.33339															3	0	46	0	0	0	3	2784	105.6893	21.00724	4.660504
162.8	147.2	92.2	99.4	2	25.19255															1	0	63	0	0	0	2	2786	109.5587	21.75044	4.696461
171.6	168	88.7	97	2	25.87902															1	1	46	6.5	1	1	2	2791	126.1291	60.44001	4.837306
149.3	190	121.4	129.2	2	38.66402															1	0	74	0	0	0	3	2792	329.3263	4.503725	5.797049
155.7	142.4	74.1	98.4	2	26.64439															1	0	65	15	1	2	2	2793	86.51842	9.402247	4.460357
158	146	85	95.5	2	26.52844															1	0	80	24	1	3	2	2797	136.7777	19.70098	4.918357
180.4	198	98	102	2	27.59721															3	1	65		2		2	2798	121.4665	29.47061	4.799639
161.5	196	110.5	120.5	2	34.08663															1	0	72	35.25	1	3	3	2799	113.9992	34.78905	4.736191
170.8	241	118	117.5	2	37.47265															3	1	54	1.5	1	1	3	2800	132.2646	24.07658	4.884805
173.7	192.7	103.5	103	2	28.97044															3	1	61	23.5	2	3	2	2801	143.4624	23.60346	4.966073
163.3	144	81.5	104	2	24.49419															3	0	74	0	0	0	1	2803	87.26231	33.99228	4.468919
178.9	181.6	95.8	99.7	2	25.73761															1	1	56	42	1	3	2	2804	138.1258	42.71593	4.928165
171	189.3	102	106	2	29.3651															3	1	49	12.75	1	2	2	2806	113.0308	38.43097	4.72766
167.6	134	96	92	2	21.63863															1	0	77	0	0	0	1	2807	104.0235	49.4168	4.644617
155.9	223.6	121.5	127.9	2	41.73041															3	0	52	0	0	0	3	2811	101.9709	9.136889	4.624687
165.4	206	112	121	2	34.15618															3	0	48	0	0	0	3	2816	121.6584	8.573219	4.801217
170.4	182	102.1	104	2	28.43186															1	1	77	25	1	3	2	2817	228.2621	15.24882	5.430494
159.8	135.8	87.5	97	2	24.12233															1	0	77	0	0	0	1	2819	83.91192	49.83398	4.429768
188.6	246	115	117	2	31.37074															3	1	45	0	0	0	3	2820	168.8533	16.00753	5.12903
161.1	154.2	87.6	101.7	2	26.95047															3	0	70	0	0	0	2	2821	102.7383	36.54832	4.632185
172.8	208	119.7	122.2	2	31.59722															3	0	72	0	0	0	3	2822	115.3405	13.16845	4.747888
182.8	220.4	102.4	112.2	2	29.91798															3	1	47	0	0	0	2	2823	111.1895	16.93055	4.711236
150.9	178	112.2	115.5	2	35.45803															3	0	72	0	0	0	3	2826	138.6609	10.63291	4.932032
154.7	171.8	117	120.1	2	32.56234															3	0	66	0	0	0	3	2827	104.8235	15.96833	4.652277
164	239	133	133	2	40.30726															1	0	61	3.5	1	1	3	2828	121.3871	27.09161	4.798985
188.7	281	121.1	124	2	35.79609															3	1	58	44	2	3	3	2831	166.9444	31.72964	5.117661
148.4	228.8	142.5	143.1	2	47.12607															3	0	65	0	0	0	3	2832	205.4032	2.928324	5.324975
168.1	239	103.3	130.1	2	38.36503															3	0	66	0	0	0	3	2835	117.7365	8.638089	4.768449
176.2	191	101.4	102.5	2	27.90581															1	1	57	28	1	3	2	2838	160.506	30.50194	5.078331
181.6	156.5	83	96.5	2	21.52562															1	1	68	135	1	3	1	2840	134.6887	41.19293	4.902966
165.8	185.4	95.4	107.2	2	30.59241															3	1	67	36	1	3	3	2843	127.3766	32.4991	4.847148
165	179	117	124.5	2	29.82347															1	0	73	35.25	1	3	2	2844	91.86177	24.62713	4.520285
183	224	105.2	113	2	30.34023															1	1	54	15	1	2	3	2846	148.7873	41.11759	5.002518
163.2	145	81.5	96.4	2	24.69453															1	0	50	22	1	3	1	2849	113.0224	32.05207	4.727586
165.8	191.8	110.2	120.5	2	31.64846															3	0	54	76	1	3	3	2852	102.86	36.74755	4.633368
167.9	193.4	101	111.9	2	31.11918															3	0	68	29	1	3	3	2854	96.62827	35.43811	4.570871
177.8	238	112	117.5	2	34.14967															3	1	49	27	2	3	3	2856	140.8	9.291505	4.947341
160.4	132.6	75.5	99.7	2	23.37803															3	0	46	0.55	1		1	2857	91.83746	52.49684	4.52002
162.7	194.6	116.4	118.8	2	33.34577															3	0	76	0	0	0	3	2858	215.5462	4.065618	5.373175
169.5	177.8	98.4	109.7	2	28.07149															3	0	60	0	0	0	2	2859	107.7314	3.841014	4.679641
172.5	197.5	108	115	2	30.10662															1	1	54	3.5	1	1	3	2862	120.6816	42.32713	4.793155
161.4	218.8	124.8	128.6	2	38.09898															3	0	65	0	0	0	3	2863	115.0398	4.985991	4.745278
156.6	138	81.4	98	2	25.52517															3	0	52	0	0	0	2	2864	97.62614	1.24797	4.581145
191	254	109.5	115.5	2	31.58203															1	1	58	75	1	3	3	2867	153.8808	45.92643	5.036179
149.5	169.4	88.5	121.6	2	34.37986															3	0	59	0	0	0	3	2870	167.2976	1.557727	5.119774
175.6	234.5	113	113.5	2	34.49585															3	1	65	12	1	2	3	2871	128.9061	20.91912	4.859084
166.9	196	97.7	108.9	2	31.91659															1	1	53	21	1	3	3	2872	130.0627	30.05648	4.868017
168	203.2	108.5	111	2	32.65714															1	1	57	22	2	3	3	2874	106.353	37.17821	4.666763
177.5	208	104.5	107.5	2	29.94606															3	1	59	16	2	2	2	2875	140.9088	27.39282	4.948112
164	150	98.8	93	2	25.29744															1	1	80	13	1	2	2	2876	136.8943	19.35596	4.919209
158.2	175	96	108	2	31.71744															3	0	57	0	0	0	3	2879	102.9297	15.05749	4.634047
166.8	172.8	101	111.2	2	28.17245															1	1	78	17.25	1	2	2	2886	104.7909	55.73402	4.651967
170.2	182	93.2	108.8	2	28.49872															3	0	76	0	0	0	2	2890	99.09912	20.37743	4.59612
161.5	227	105.3	121.8	2	39.47788															3	0	63	12.5	1	2	3	2892	108.8588	9.63308	4.690052
174.5	222	116	129.5	2	33.07007															1	0	61	8.75	1	1	3	2893	121.6139	31.14991	4.800851
167.6	171	91.8	109.7	2	27.61348															3	0	58		1		2	2897	95.97301	26.79888	4.564067
158	195	112	115.5	2	35.43182															3	0	72	1.75	1	1	3	2900	101.5994	38.46878	4.621038
191	267	121.2	136	2	33.19843															1	1	57	0	0	0	3	2902	133.2997	48.10247	4.8926
160.6	232.4	108.6	132	2	40.87127															3	0	52	20	1	2	3	2903	142.2215	6.567073	4.957386
177.8	143.2	101.4	105.3	2	20.5472															1	1	63	24	1	3	1	2904	133.0065	72.5889	4.890398
178.4	161.2	92.2	101.6	2	22.97462															1	1	78	41	1	3	1	2905	153.4554	18.37906	5.03341
178	201	108	107.5	2	28.77591															1	1	70	0	0	0	2	2906	156.3235	14.74428	5.051928
164	289	138	159	2	48.73974															3	0	56	7.5	1	1	3	2908	105.3457	26.66677	4.657248
175.2	170	102.5	100	2	25.12197															1	1	68	0.2	1		2	2912	133.474	41.91775	4.893907
185.8	222.8	90.8	130.4	2	29.27499															1	0	55	3.2	1	1	2	2918	138.7916	28.88137	4.932974
176.2	220	105	110	2	32.14282															1	1	65	20	1	2	3	2919	149.7454	21.66529	5.008937
172.8	211.8	107.4	111.8	2	32.17448															3	1	51	0	0	0	3	2924	130.5449	18.11935	4.871717
194.7	285.2	118	121.6	2	34.12641															3	1	61	6.5	1	1	3	2926	180.1304	27.75872	5.193681
175.4	184.2	94	101.4	2	27.15836															3	1	61	0	0	0	2	2930	158.6717	3.860228	5.066837
159	206	119	124	2	36.9612															3	0	66	0	0	0	3	2931	121.2622	3.697067	4.797956
174.2	177.7	96	105	2	26.56221															3	1	67	14.5	1	2	2	2932	121.9468	27.45054	4.803585
178.8	241	112.1	110.5	2	34.19441															3	1	73	0	0	0	3	2933	155.2221	8.049319	5.044857
164	184.2	99.2	112.5	2	31.06526															3	0	54	0	0	0	3	2934	112.0539	20.99993	4.71898
163.9	150	81.5	96	2	25.32832															3	0	68	0	0	0	2	2935	90.9097	27.17868	4.509867
157.3	180	103.9	107.1	2	32.99804															3	0	59	0	0	0	3	2936	163.3401	4.592509	5.095835
177.7	184.6	95.8	104	2	26.51734															3	1	74	0	0	0	2	2939	112.6696	55.71487	4.724459
158.1	172.2	98	103	2	31.24946															3	0	69	0	0	0	3	2941	104.0598	33.83287	4.644965
166.2	241	120	137	2	39.57565															3	0	64	4.2	1	1	3	2942	118.7199	28.30159	4.776767
183.6	220.2	110	108.5	2	29.63091															1	1	56	21	1	3	2	2943	141.7753	19.9374	4.954243
172.6	189	93.5	99.5	2	28.77751															3	1	67	0	0	0	2	2945	128.4949	45.57675	4.855889
157	168.6	100.4	106.9	2	31.02639															3	0	65	74	1	3	3	2947	161.9163	4.639796	5.087079
165.4	139.2	83.3	98.2	2	23.08029															1	0	58	0	0	0	1	2949	90.58136	28.22301	4.506248
161.2	196	92	120.5	2	34.21362															3	0	49	18	1	2	3	2950	102.0597	16.96566	4.625557
183.2	217	116	121	2	29.32796															1	1	70	20.25	1	3	2	2952	168.5212	25.34686	5.127061
163	165	93.5	103.5	2	28.16967															3	0	68	0	0	0	2	2956	135.418	6.330562	4.908367
172.8	159.5	84	97	2	24.2296															3	1	56	0	0	0	1	2957	110.9697	27.90251	4.709258
174.3	228.2	112	113.4	2	34.07171															1	1	60	32	2	3	3	2958	160.3917	2.662332	5.077619
169.8	177	93	100	2	27.84652															3	1	67	0	0	0	2	2963	107.9021	29.22074	4.681225
183.4	190	97	100.5	2	25.62288															3	1	51	3	1	1	2	2966	121.6815	14.19556	4.801407
173.4	174.2	89.9	101.5	2	26.27986															1	1	51	8	1	1	2	2967	120.227	47.76817	4.789382
167.1	168.5	105.4	111.1	2	27.37285															3	0	48	4	1	1	2	2968	103.264	11.1903	4.637289
164.3	184.4	91.5	113.8	2	30.98552															3	0	48	7.25	1	1	3	2969	117.2514	30.37777	4.76432
157.3	167.4	107.5	114.4	2	30.68817															3	0	60	0	0	0	3	2970	76.06822	36.58826	4.331631
160	150	89.5	100	2	26.57812															1	1	78	0	0	0	2	2971	110.3448	31.1131	4.70361
194.4	281	123.5	121.5	2	33.72771															3	1	62	38	1	3	3	2972	118.1371	41.90995	4.771846
173.9	198	105.8	104	2	29.69881															3	1	70	13.5	1	2	2	2975	153.687	36.14894	5.034918
164.2	133	88.5	92	2	22.37579															1	0	55	0	0	0	1	2976	93.97285	23.13684	4.543006
179	181	97.5	108	2	25.62392															3	1	57	2.75	1	1	2	2980	110.6101	27.97458	4.706011
171.6	150.4	88.6	97.3	2	23.16788															1	1	58	6	1	1	1	2984	101.4847	24.52402	4.619908
159.2	162.2	87.6	103.8	2	29.02938															3	0	53	0	0	0	2	2985	94.32823	9.648987	4.546781
173.4	169	99.5	95.6	2	25.49538															1	1	72	0	0	0	2	2986	123.532	27.68188	4.8165
179	192.2	97.5	109	2	27.20949															1	1	54	0	0	0	2	2989	116.3776	35.08131	4.75684
175	182.3	96.2	103.4	2	27.00123															1	1	62	12	1	2	2	2990	135.1632	40.04169	4.906483
158.1	199	110.5	130.8	2	36.1129															1	0	48	0	0	0	3	2991	117.61	4.291337	4.767374
159.9	257.4	109.5	130	2	45.66513															3	0	60				3	2993	121.3859	3.890401	4.798975
190	192.5	93	103.5	2	24.18781															3	1	55	14	2	2	1	2996	225.323	9.238421	5.417535
182.4	213.2	106	109	2	29.06769															1	1	67	0	0	0	2	2997	169.1353	44.55947	5.130699
178.6	201.8	104.8	106.6	2	28.69666															3	1	65	8.75	1	1	2	2999	181.1947	22.34023	5.199572
176.2	182.5	97.5	105	2	26.66393															1	1	68	2.8	1	1	2	3000	157.2876	36.60918	5.058076
176.4	287.2	123.6	133.3	2	41.86589															1	0	49	57	1	3	3	3008	135.0021	15.70717	4.905291
170.4	166.5	93	97	2	26.01046															3	1	70		1		2	3009	128.2667	18.61752	4.854112
178.6	190	101.2	105.9	2	27.01866															1	1	63	8.25	1	1	2	3010	154.8109	29.61424	5.042204
178.2	212	110	111	2	30.28262															3	1	72	24.75	1	3	3	3012	122.8101	38.77355	4.810639
164.7	142.8	91.3	99	2	23.87889															3	0	71	22.5	1	3	1	3013	82.31023	20.44032	4.410495
157.2	136.2	75.5	99	2	25.00029															3	0	47	0	0	0	2	3014	94.96932	19.42201	4.553554
163	175	87.5	108	2	29.87692															3	0	63	0	0	0	2	3017	86.48565	43.03938	4.459979
181.4	198.8	99.6	104	2	27.40406															1	1	71	0.5	1		2	3018	129.629	46.83849	4.864677
165	153	96	110	2	25.49157															1	0	60	0	0	0	2	3022	69.78796	41.14223	4.245461
176.4	223.2	105	113.5	2	32.53644															3	1	52	0	0	0	3	3023	111.873	32.67287	4.717364
174	193.6	98.1	103.6	2	29.00547															3	1	68	18	1	2	2	3025	118.3098	43.06541	4.773307
159.3	139	97.5	101.8	2	24.84599															1	0	52	26	1	3	1	3026	98.84446	26.50762	4.593547
166.5	197	105	110	2	32.23375															1	1	57	170	1	3	3	3029	120.6533	34.6011	4.792922
162	180	92.9	105.5	2	31.11111															3	0	56	40	2	3	3	3031	127.15	12.57961	4.845367
170.6	150	83	99	2	23.37794															1	1	72	66	1	3	1	3032	208.3106	31.58931	5.33903
160	182.7	103.6	108.1	2	32.37216															3	0	66	16.4	1	2	3	3033	98.67516	34.99192	4.591833
150.3	150	100.4	100.2	2	30.1194															3	0	57	42	2	3	3	3036	113.0528	3.240715	4.727855
154.9	124.4	87.8	99	2	23.51747															1	0	70	0	0	0	1	3037	104.8377	17.2124	4.652413
155.6	128.2	70.6	93.6	2	24.01828															1	0	71	0	0	0	1	3040	93.74275	10.0967	4.540555
170.4	270	134.5	137.5	2	42.17913															3	1	66	0	0	0	3	3041	216.2665	3.270609	5.376512
176.2	190	91.5	101.5	2	27.7597															3	1	47	0	0	0	2	3042	96.98708	37.87402	4.574578
179.4	135	81.5	94.5	2	19.02663															1	1	65	0	0	0	1	3043	105.549	50.05574	4.659175
183.5	217	110	111	2	29.23214															1	1	67	164	1	3	2	3044	180.0906	35.1612	5.19346
174.1	195.4	107.2	109.6	2	29.24153															3	1	60	0	0	0	2	3046	116.1018	31.31533	4.754467
185	190.2	93	105	2	25.2081															1	1	48	1.25	2	1	2	3047	137.5567	20.45221	4.924037
182.7	186	86.5	99	2	25.27603															3	1	50	2.8	1	1	2	3048	131.1714	26.03991	4.876505
166.6	181	103.6	106	2	29.58024															3	0	80	4.65	1	1	2	3049	102.4475	30.73075	4.629351
181.4	213	101.4	106.8	2	29.36149															1	1	68	11	1	2	2	3050	156.7535	46.31911	5.054675
163.5	143	78.3	98.7	2	24.26462															3	0	69	0	0	0	1	3051	94.49282	21.09963	4.548524
176.6	189.3	99.3	104.1	2	27.53229															1	1	70	63	1	3	2	3052	147.6037	19.12361	4.994531
157.9	128.2	72.4	96.5	2	23.32367															3	0	60	23.5	2	3	1	3053	121.2865	7.918085	4.798156
159.6	148	84	101	2	26.35536															1	0	50	0.15	1		2	3054	112.8856	14.7025	4.726375
165.9	239	102.4	131.8	2	39.38929															3	0	58	0	0	0	3	3056	146.6969	5.196084	4.988369
158.9	174.4	102.9	115.7	2	31.33082															3	0	74	0	0	0	3	3057	85.77634	17.67529	4.451743
156.8	183	103	121	2	33.7623															1	0	72	0	0	0	3	3058	111.208	18.54755	4.711402
160.8	170.6	83.7	109.7	2	29.92816															3	0	48	0	0	0	2	3060	108.8016	20.04561	4.689526
181.5	193	93	100.2	2	26.57523															1	1	46	0	0	0	2	3062	157.3157	8.358111	5.058255
168.2	234.8	106.8	123	2	37.64603															3	0	59	30	1	3	3	3063	130.8534	4.717307	4.874077
156.8	92.2	63	87.5	2	17.0103															1	0	51	0	0	0	0	3064	74.38264	26.76613	4.309223
160.3	214	102.1	118	2	37.77633															1	0	54	0	0	0	3	3066	110.1557	19.67523	4.701895
176.6	240.8	122.5	123.4	2	35.02258															3	1	71	0	0	0	3	3069	140.1914	16.60436	4.943009
166.2	137.4	81.6	83.7	2	22.56305															3	1	59	45	2	3	1	3077	99.44974	18.8483	4.599652
168.1	164	93.3	99.5	2	26.32579															1	1	74	21	1	3	2	3080	106.1109	38.59141	4.664485
166.5	124.4	65.6	93.8	2	20.35471															1	0	54	0	0	0	1	3081	97.68325	29.83326	4.58173
172.7	170.7	97.5	103.5	2	25.96103															1	1	80	0	0	0	2	3083	117.1252	29.43839	4.763244
168.4	144	74.8	99.2	2	23.03305															1	0	45	0	0	0	1	3086	134.8475	3.085848	4.904145
178.5	199.2	94	104	2	28.35868															3	1	53	0	0	0	2	3087	117.9477	31.60441	4.770242
155	181.2	108	119	2	34.21116															3	0	67	0	0	0	3	3097	103.7725	6.0846	4.6422
157.4	161	95.5	106.3	2	29.47742															3	0	64	9.2	2	1	2	3098	101.3702	12.28899	4.618779
189.7	182	92	102	2	22.94086															3	1	70	40.5	1	3	1	3099	87.94468	44.02608	4.476708
164.3	220.2	106.8	114.1	2	37.00115															3	1	77	46.5	1	3	3	3105	158.5097	5.79841	5.065815
172.8	232.4	114.2	119.8	2	35.30382															1	0	61	0	1	0	3	3107	124.8474	14.81935	4.827092
185.8	209.5	104	109.5	2	27.52743															1	1	70	9.2	1	1	2	3110	185.8195	49.68893	5.224776
158	232	128.5	130	2	42.15478															3	0	68	0	0	0	3	3111	142.2919	2.867442	4.95788
162	221	112	125.2	2	38.19753															3	0	45	7	2	1	3	3112	104.9557	6.52623	4.653538
157	166.2	95.6	111.2	2	30.58474															3	0	64	0	0	0	3	3115	115.9289	8.49494	4.752977
185.2	158	90.3	95.8	2	20.89528															1	1	61	45	1	3	1	3116	143.2533	41.04361	4.964614
179.3	148	83.7	93.5	2	20.8821															3	1	61	22	2	3	1	3118	119.8964	22.60528	4.786628
173.2	184.2	99.8	93.4	2	27.85267															1	1	66	36	1	3	2	3125	115.6229	52.20367	4.750334
178	214	101.1	104.8	2	30.63704															3	1	51	0	0	0	3	3127	119.7889	41.35654	4.785731
169.2	192	109	112	2	30.421															1	0	69	12	1	2	3	3129	128.628	22.67416	4.856925
164.8	143.6	86.4	95.4	2	23.98353															3	1	62	20.25	1	3	1	3130	104.6144	16.01976	4.650282
174.5	201	99	109	2	29.94182															3	1	55	0	0	0	2	3133	137.7005	5.043267	4.925081
182.2	230	114.5	110.5	2	31.42709															3	1	66	0	0	0	3	3134	161.0773	9.288599	5.081884
167.8	154	82	104	2	24.80903															3	0	50	2.75	1	1	1	3135	88.49498	12.91057	4.482946
169.1	192	108	101	2	30.457															3	1	76	14.5	1	2	3	3137	145.2381	8.258028	4.978374
183.6	286	141	136.5	2	38.4852															3	1	74	34.5	1	3	3	3141	170.8075	26.28845	5.140537
165.6	137.2	97.1	99.3	2	22.69376															1	0	68	0	0	0	1	3145	79.55191	35.59063	4.37641
164.8	177.2	105.2	112.5	2	29.59527															1	0	75	0	0	0	2	3146	98.26727	14.75815	4.587691
182	188	103.9	108.6	2	25.74472															1	1	78	3.5	1	1	2	3147	112.1356	52.85327	4.719709
177	191	101.5	101.5	2	27.65412															1	1	67	64	1	3	2	3153	152.7653	10.99837	5.028903
170.5	150	89.1	94	2	23.40537															1	1	68	9	1	1	1	3156	108.3962	62.03481	4.685793
160.5	118	84.8	96.5	2	20.77806															1	0	79	0	0	0	1	3157	84.565	26.46692	4.437521
170.4	151.5	75.5	96.5	2	23.66718															3	0	45	0	0	0	1	3159	122.7843	4.079113	4.81043
183.5	224	107.1	112.7	2	30.17511															1	1	50	77.5	1	3	3	3163	146.0596	14.22519	4.984015
175.1	259	114.5	120.4	2	38.3178															3	1	51	12.5	1	2	3	3165	137.5321	19.48666	4.923858
168.4	175	97	104	2	27.99155															1	1	59				2	3168	122.5939	30.67642	4.808877
167.8	153	89	101	2	24.64794															1	0	53	30	1	3	1	3169	148.6611	10.56594	5.001669
183.4	233.5	193.5	119.5	2	31.48917															1	1	78	64	1	3	3	3172	109.5141	58.61171	4.696054
168.1	234.2	116.9	118.4	2	37.59452															3	1	49	0	0	0	3	3178	113.8917	18.11469	4.735248
167.5	185	101	103	2	29.90991															3	1	71	0	0	0	2	3179	130.6095	34.66457	4.872211
178.8	149	79	102.5	2	21.14094															1	0	52	0	0	0	1	3180	106.4299	37.63606	4.667487
162.4	225	118	119	2	38.69755															1	0	63	0	0	0	3	3181	123.7106	10.94122	4.817945
167.8	164	97	100.4	2	26.42001															3	1	68	0	0	0	2	3182	109.4114	30.74927	4.695116
169.2	193.8	98.5	113	2	30.7062															3	0	63	0	0	0	3	3183	135.2006	5.40752	4.906759
162.6	223	115	129	2	38.25928															1	0	58	0	0	0	3	3184	131.5452	2.896239	4.879351
154.3	199	97	126	2	37.91353															3	0	66	54	1	3	3	3188	160.5564	2.672968	5.078645
168.5	209.5	103.1	113	2	33.47012															3	1	60	2.55	2	1	3	3191	140.3259	8.724064	4.943968
141.7	165.2	105.8	122.2	2	37.32015															3	0	53	0	0	0	3	3195	115.0413	7.427797	4.745291
158.9	184.4	100.6	105.9	2	33.12731															3	0	48	0	0	0	3	3198	120.9302	4.347346	4.795214
159.2	155.8	78.8	112.4	2	27.88395															1	0	56	0	0	0	2	3199	87.83389	22.48795	4.475447
144.3	148.2	103.2	106	2	32.28409															3	0	67	2.85	1	1	3	3211	66.81687	26.00398	4.201956
172	124	79.5	89.5	2	19.01244															1	1	76	0.6	1		1	3216	101.6157	53.44846	4.621198
173	228.3	114.4	115.4	2	34.60085															3	1	69	0	0	0	3	3219	140.9718	20.72326	4.94856
179.2	172.2	88.3	98.5	2	24.32373															3	1	68	0	0	0	1	3221	106.8833	27.30762	4.671738
162.2	238	112.5	132.4	2	41.03442															3	0	53	0	0	0	3	3223	118.8532	13.53948	4.777889
178.4	245.6	114.3	121.1	2	35.00352															3	1	51	5.55	2	1	3	3224	125.2095	23.84812	4.829988
159.7	153.2	89.4	98.6	2	27.24721															1	0	60	7.05	2	1	2	3227	137.5243	1.599616	4.9238
172.7	233.6	120.4	116.5	2	35.52722															1	1	58	65	1	3	3	3230	211.2372	2.619306	5.352982
177	155.2	86.8	97.5	2	22.47078															3	1	53	0	0	0	1	3231	109.6977	35.03347	4.697729
152.4	174	98.8	105.5	2	33.98227															3	0	54	0	0	0	3	3234	144.653	2.515709	4.974338
146.1	110.5	71.5	98.5	2	23.48199															1	0	78	0	0	0	1	3237	82.55109	21.8426	4.413417
182.5	216	108	111	2	29.41718															1	1	71	7	1	1	2	3238	145.1086	34.64789	4.977482
156.4	152	78.4	110.9	2	28.18663															1	0	65	0.5	1		2	3242	89.31175	35.73872	4.492133
165.9	158	100.5	95.2	2	26.03978															1	1	71	0	0	0	2	3244	112.3589	47.28257	4.721699
186.5	221	113.4	109.2	2	28.82091															3	1	59	44	2	3	2	3251	164.6208	11.06844	5.103644
156	185	94	115.5	2	34.48225															3	0	59	21.5	2	3	3	3256	103.8272	12.7257	4.642727
176	182.8	97.2	103.8	2	26.76849															1	1	56	0	2	0	2	3258	115.1427	42.403	4.746172
179	190	100	104.1	2	26.89804															1	1	72	0	0	0	2	3259	122.9855	14.29319	4.812067
159.6	183	97.5	118.5	2	32.58805															3	0	74	0	0	0	3	3260	96.8549	23.76751	4.573214
177.5	200	102	103.5	2	28.79429															3	1	58	23	2	3	2	3262	170.5518	17.3936	5.139039
168.2	139	85.9	104.9	2	22.28619															3	0	66	3.75	1	1	1	3263	85.31721	24.28355	4.446376
150.9	149.2	87.1	108.3	2	29.721															1	0	57	0	0	0	2	3264	117.784	8.611662	4.768853
165.3	178.4	104.5	99.7	1	29.61571	41	1	1	4.99	1	1	1	0	65.51	41.5	3	45	0	80.92223	1	1	43	0	0	0	2	3267	122.8033	35.8479	4.810584	1
154.6	153.5	92.8	109.8	1	29.13147	18	1	1	4.59	1	0	1	0	1.216	0.87	5	4	0	69.6276	1	0	69	37.5	1	3	2	3268	102.4816	44.45396	4.629683	1
169.9	168.3	89.2	105.5	1	26.44663	28	1	0	4	0	0	1	0	0.529	17.7	16	15	0	76.34088	1	0	51	16	1	2	2	3269	110.1526	36.8805	4.701867	0
175.9	231.6	120.9	131.6	1	33.95314	9	1	1	3.09	1	1	0	1	4.879	12	12	0	1	105.0538	1	0	59	0	0	0	3	3270	181.6917	7.397055	5.202312	1
151.6	192.8	112.2	112.9	1	38.05237	56	1	0	5.71	0	0	1	0	5.855	6.54	48	17	0	87.45408	1	0	70	0	0	0	3	3271	232.6655	16.25997	5.449602	1
161.8	135.2	75.4	88.5	1	23.42571	0	1	0	3.66	0	0	0	0	1.004	12.2	17	5	0	61.32672	1	0	46	0	0	0	1	3272	99.26014	43.63048	4.597744	1
169.5	135	73.2	92.3	1	21.31412	8	0	1	3.22	1	0	0	0	6.987	1.26	1	35	0	61.236	1	0	58	9	1	1	1	3274	158.2444	19.64663	5.064141	0
165.2	169.9	94	92.3	1	28.23881	5	1	0	1.47	0	0	1	0		1.27	6	2	0	77.06664	1	1	63	7.5	1	1	2	3275	140.4704	47.02161	4.944997	1
167.4	214.9	112.6	130.8	1	34.78552	28	1	1	3.68	1	0	1	0	4.885	1.77	8	11	0	97.47864	1	0	48	28	1	3	3	3276	243.2124	20.16615	5.493935	1
177	284.2	125.5	132.2	1	41.14817	54	1	0	5.8	0	1	1	0	4.419	4.87	6	7	0	128.9131	1	1	63	20	1	2	3	3277	272.977	25.14268	5.609387	1
175.6	195.8	101.4	99.8	1	28.80293	8	0	1	2.53	1	1	0	0	3.606	1.18	7	3	1	88.81488	1	1	68	48	1	3	2	3278	152.1104	42.06937	5.024607	0
154.7	121.8	81.2	92	1	23.08552	11	0	0	5.81	0	1	0	0	4.397	4.66	2	19	0	55.24848	1	0	70	0	0	0	1	3279	76.2094	43.76485	4.333485	0
161.2	129.7	76.7	93.1	1	22.64034	4	1	1	3.57	1	0	0	1	2.183	0.84	7	18	0	58.83192	1	0	65	0	0	0	1	3280	115.7228	4.054388	4.751198	1
163.2	193	97.3	112	1	32.86927	71	1	0	5.32	0	0	0	0	1.427	4.24	1	17	1	87.5448	1	0	52	8.5	1	1	3	3282	105.4499	41.48688	4.658236	0
175.1	205.5	106.1	105.2	1	30.40273	33	1	1	2.44	1	1	0	0	1.456	0.84	30	7	0	93.2148	4	1	57	2.4	1	1	3	3283	271.9957	25.87348	5.605786	1
154.8	205.6	120	130.4	1	38.91833	56	1	1	3.81	1	1	1	0	5.533	5.7	9	118	1	93.26016	1	0	59	51	2	3	3	3284	284.3644	13.91553	5.650257	1
160.9	177.4	104.8	98	1	31.0824	26	1	0	5.16	0	1	0	0	2.308	1.47	16	46	0	80.46864	1	1	64	94	1	3	3	3285	155.4937	34.73098	5.046605	1
163.2	145.3	84.1	97.8	1	24.74562	36	1	1	5.23	1	1	0	0	1.081	0.3	34	43	1	65.90808	1	0	58	6.15	1	1	1	3286	97.04877	8.899084	4.575213	1
165.7	139.9	77.3	88.4	1	23.11244	0	1	1	3.37	1	0	0	0	27.29	1.73	9	7	0	63.45864	1	0	58	19	1	2	1	3287	92.81011	6.5733	4.530556	0
181.5	164.9	97.2	100	1	22.70599	0	1	0	2.77	0	0	1	0	8.929	6.7	32	72	0	74.79864	1	1	75	25	1	3	1	3288	127.4424	68.21666	4.847664	1
170.6	187.2	102.4	94.9	1	29.17567	16	1	1	3.05	1	0	1	0	1.111	0.39	15	0	0	84.91392	1	1	50	0	0	0	2	3289	159.8241	39.15378	5.074073	1
170.4	173.1	86.7	112	1	27.04151	17	1	0	3.57	0	0	1	0		1.24	35	6	0	78.51817	1	0	60	14	1	2	2	3291	98.37058	45.52934	4.588742	0
151.5	117	69.2	90	1	23.12244	77	1	0	5.57	0	0	1	0	0.866	1.48	34	209	0	53.0712	1	0	64	0	0	0	1	3292	84.10648	42.84596	4.432084	0
172.6	210.5	113.5	105.2	1	32.05115	2	1	0	2.45	0	1	1	0	4.391	7.8	17	4	0	95.4828	1	1	61	19.2	1	2	3	3293	150.7759	35.97279	5.015795	1
165.1	225.8	108.7	122.3	1	37.57533	21	1	1	3.5	1	1	1	0	224.37	3.48	4	3		102.4229	1	0	62	43	2	3	3	3294	279.3643	17.51451	5.632516	1
156.2	100.9	64.8	67.1	1	18.75867	32	0	0	1.87	0	1	0	0	6.195	1.03	41	164	0	45.76824	3	1	54	0	0	0	1	3295	75.5977	67.10936	4.325426	1
161.4	142.7	82.4	99.9	1	24.84792	17	1	0	3.92	1	0	1	0	7.756	2.6	9	82	0	64.72872	2	0	45	0	0	0	1	3296	182.889	13.44055	5.208879	1
157	156.4	94.2	99.2	1	28.78131	47	1	0	4.38	0	0	1	0	2.352	1.18	14	1	0	70.94304	1	0	52	30	1	3	2	3297	196.1859	22.73236	5.279063	1
168.9	227	114.2	124.6	1	36.09438	3	1	0	3.34	0	1	1	0	6.376	1.97	28	32	0	102.9672	1	0	63	0	0	0	3	3298	157.0776	34.62502	5.05674	1
175.5	178.4	92.5	100.3	1	26.27324	13	1	0	4.07	0	1	1	0	1.634	0.15	3	2	1	80.92223	1	0	49	0	0	0	2	3299	118.3593	38.64877	4.773725	1
184	214.4	106	104.4	1	28.72514	63	0	0	2.66	0	0	0	0	4.347	2.1	5	3	1	97.25184	1	1	50	40.5	1	3	2	3300	168.2928	38.50798	5.125705	1
154.7	130.8	75.9	95.6	1	24.79135	1	1	0	2.88	0	1	1	0	1.349	4.56	40	41	0	59.33088	1	0	64	25.5	2	3	1	3301	114.3574	33.80034	4.739329	1
175.9	181.7	91.6	96.6	1	26.63767	13	1	0	2.99	0	1	0	0	8.374	2.29	13	56	0	82.41912	1	1	61	0	0	0	2	3302	174.8721	5.408424	5.164055	1
157.5	117.8	70.1	83.6	1	21.54057	5	1	0	4.82	0	0	1	0	0.881	2.05	4	4	0	53.43408	2	0	60	0	0	0	1	3303	111.8449	3.112077	4.717113	1
177.1	155.4	85	90	1	22.47434	47	1	0	6.31	0	0	0	0	106.74	75.5	26	142	0	70.48944	1	1	64	0	0	0	1	3304	112.1754	55.10032	4.720063	1
167	187.8	100.3	118.8	1	30.54469	29	1	1	6.35	1	1	1	0	3.276	17.2	14	66	1	85.18608	1	0	62	11.5	1	2	3	3305	184.9592	31.53024	5.220136
177.7	200.1	96	95.3	1	28.74387	46	1	0	4.87	0	0	0	0	6.332	3.32	5	0		90.76537	1	1	52	1.5	1	1	2	3306	134.5817	37.49565	4.902172	0
168	163	97	97	1	26.19643	4	1	0	2.77	0	1	1	0	2.42	0.74	4	6	0	73.9368	1	1	60	0	0	0	2	3307	134.6577	33.5757	4.902736	1
156	227.8	128	143.4	1	42.45976	21	1	0	3.96	0	0	0	1	7.489	9.46	27	0	0	103.3301	1	0	59	0	0	0	3	3308	227.134	19.89654	5.42554	1
163.2	142	82	96.5	1	24.18361	13			3.94		0	0	0	9.187	19.3	7	0	0	64.4112	3	0	64	0	0	0	1	3309	86.83819	34.28366	4.464046	0
170.5	127.6	69.4	89.1	1	19.91017	18	1	1	4.22	1	1	1	0	2.781	0.17	4	4	1	57.87936	1	0	48	0	0	0	1	3310	129.6436	24.2304	4.864789	0
189.3	221.1	100.8	100.7	1	27.98727	5	1	0	3.4	0	0	0	0	5.925	4.22	7	0	0	100.291	1	1	72	43.75	1	3	2	3311	145.2552	39.22586	4.978492	0
174.4	196.2	102.4	98	1	29.26032	15	1	0	2.91	0	0	1	0	6.223	7.17	7	0	0	88.99632	1	1	63	8.25	1	1	2	3312	154.2819	37.90146	5.038781	1
160.5	150.5	97.2	100.4	1	26.50083	11	1	1	2.79	1	0	1	0	0.895	0.41	24	12	0	68.2668	2	0	57	0	0	0	2	3313	103.1016	48.8148	4.635715	1
161.8	177.2	94.6	111.9	1	30.70292	62	1	0	3.73	0	0	1	0	1.996	2.83	21	119	0	80.37792	1	0	60		1		3	3314	132.9552	27.43987	4.890012	1
153.5	150	91.9	107.8	1	28.8767	17	1	0	3.28	0	0	1	0	4.408	1.66	16	61	0	68.04	2	0	51	0	0	0	2	3315	83.60965	33.72408	4.426159	1
175.1	148.4	74.8	84.7	1	21.95506	34	1	0	4.6	0	0	1	1	23.35	26.9	8	42	0	67.31424	3	1	66	38.25	2	3	1	3316	131.4459	32.27407	4.878595	1
177.4	216.6	106.7	104.6	1	31.21938	12	1	0	3.61	0	1	1	0	23.02	8.63	3	7	0	98.24976	1	1	55	16.5	1	2	3	3317	146.1259	42.59227	4.984469	1
163.3	163.5	104.2	107.6	1	27.81112	7	1	1	3.1	1	0	1	0	0.809	5.98	15	81	0	74.1636	1	0	64	56	1	3	2	3318	139.8191	25.94784	4.940349	1
169.7	144.3	78.6	97.4	1	22.72876	50	1	0	3.79	0	1	1	0	29.68	8.3	7	0	0	65.45448	1	0	74	2	1	1	1	3319	117.765	33.83998	4.768692	1
179.9	171.3	87.7	86.1	1	24.00867	9	1	0	1.75	0	1	1	0	3.062	1.08	13	2	0	77.70168	1	1	51	20.9	1	3	1	3320	140.4433	7.089521	4.944804	1
173.1	254.1	125.7	122.9	1	38.46658	32	1	0	2.87	0	0	0	0	1.84	0.73	7	1	0	115.2598	1	1	52	48	1	3	3	3321	184.8992	42.10613	5.219811	1
182	274.4	120	113	1	37.57633	2	1	0	2.49	0	0	1	0	1.565	1.08	3	0	0	124.4678	1	1	52	45	1	3	3	3322	173.2289	40.98084	5.154614	1
176.8	181.2	96.1	98	1	26.29461	2	1	0	4.5	0	0	1	0	1.512	10.5	15	6	0	82.19232	1	1	77	9.75	1	1	2	3323	121.3537	44.04886	4.798709	0
171.7	187.1	102.2	106.6	1	28.78765	2	1	1	2.09	1	1	1	0	4.29	3.96	4	0	1	84.86856	1	1	73	49	1	3	2	3324	168.4584	42.39874	5.126688	1
170.3	163.9	93.2	93.7	1	25.63437	0	1	0	2.11	0	0	0	0	2.24	4.15	14	15	0	74.34504	1	1	73	3	1	1	2	3325	113.3777	57.3246	4.730725	1
164.4	175	90	167.5	1	29.37024	10	1	0	2.41	0	0	0	1	2.317	4.03	17	0	0	79.38	1	0	53		1		2	3326	153.1021	28.88305	5.031105	0
175.3	218.5	106.3	103.6	1	32.2523	21	1	0	3.88	0	0	0	0	3.636	2.8	13	41	0	99.1116	1	1	54	0	0	0	3	3327	182.319	34.37799	5.205758	1
163.5	258.6	147.9	137.8	1	43.87994	74	1	0	5.49	0	1	1	0	22.35	26.2	31		1	117.301	1	0	62	0	0	0	3	3328	207.8252	18.04667	5.336697	1
154.5	138.6	92.3	101.3	1	26.33779	48	0	1	6.82	1	1	0	0	55.1	24.3	16	0	1	62.86896	1	0	53	27	1	3	2	3329	95.18671	3.120326	4.55584	1
175.5	201.4	107.4	102.1	1	29.66049	79	1	0	4.97	0	0	0	0	1.516	2.62	10	5	0	91.35503	1	1	56	119	1	3	2	3330	242.1158	15.58626	5.489416	1
177.5	214.2	114.5	107	1	30.83868	61	1	0	4.68	0	0	0	0	25.91	1.42	1	5	0	97.16112	1	1	45	25	1	3	3	3331	437.2727	13.38023	6.080557	1
174.3	177.2	94.3	94.3	1	26.45708	2	1	0	1.45	0	0	0	0	1.084	1.15	6	0	0	80.37792	4	1	48	12.5	1	2	2	3332	150.8779	37.3886	5.016471	0
162.2	167.3	79.8	109.9	1	28.84478	58	0	1	3.65	1	1	0	0	0.768	1.74	10	58	0	75.88728	1	0	73	0	0	0	2	3333	179.1818	32.57828	5.188401	1
186.6	173.5	95	99.8	1	22.60212	13	1	0	3.91	0	1	1	0	34.85	73.9	42	102	1	78.6996	1	1	65	10.2	1		1	3334	170.5722	33.97668	5.139159	0
189	173.8	87.6	89.4	1	22.06984	24	1	1	3.71	1	0	0	0	6.015	9.64	19	117	1	78.83568	1	1	54	49.5	2	3	1	3335	162.2636	37.17024	5.089222	0
164.9	157.4	84.1	107.6	1	26.25648	27	1	1	3.9	1	1	1	0	2.655	0.72	2	3	0	71.39664	1	0	55	0	0	0	2	3336	147.649	29.45193	4.994838	1
164.5	150.5	81	91.5	1	25.22771	10	1	0	3.13	0	0	1	0	0.593	0.15	1	0	0	68.2668	1	0	63	15.75	1	2	2	3337	147.1524	37.54338	4.991469	1
177.8	214	106.6	100.2	1	30.70601	20	0	1	3.61	1	0	0	0	1.974	1.09	5	2	0	97.0704	1	1	58	35	1	3	3	3338	219.4128	3.211169	5.390954	0
164.7	184.4	96.2	109.6	1	30.8352	21	1	1	4.7	1	0	0	0	1.575	4.56	3	2	0	83.64384	1	0	61	9.75	1	1	3	3340	139.8433	34.29366	4.940523	1
196.5	271.4	119	115.5	1	31.8829	2	1	1	2.29	1	0	1	0	59.28	1.67	7	10	0	123.107	1	1	51	44	1	3	3	3342	186.1585	37.49065	5.226599	1
151.1	135.3	85.6	96.1	1	26.88078	47	1	0	3.35	0	0	1	0	3.482	2.64	21	130	0	61.37208	4	0	52	0	0	0	2	3344	118.7075	2.309628	4.776663	1
151	156	97	113.7	1	31.03443	82	1	1	4.6	1	0	1	0	102.81	31.8	2	18	0	70.7616	1	0	60	42	1	3	3	3345	99.55536	50.22898	4.600714	0
168.3	157.4	89.7	93.1	1	25.20633	4	1	1	2.85	1	0	1	0	2.029	1.27	4	12	1	71.39664	1	1	75	21	1	3	2	3346	135.1677	49.58823	4.906517	1
148.9	125			1	25.57371	48	1	0	2.64	0	1	1	0	3.886	1.89	36	148	0	56.7	1	0	73	12.75	1	2	2	3347	107.0837	42.90441	4.673611	0
182.9	184.1	91	100.8	1	24.96315	10	1	0	3.38	0	0	1	0	0.687	3.13	2	0	0	83.50776	1	1	48	0	0	0	1	3348	127.76	39.41158	4.850154	1
176.1	257.6	123.6	128.6	1	37.67907	24	1	1	4.29	1	1	1	0	8.188	11.8	5	35	0	116.8474	1	0	47		1		3	3349	229.2064	26.70918	5.434623	0
165.9	134.2	77.8	93.7	1	22.11733	35	1	0	2.69	0	0	1	0	1.877	3.76	14	20	0	60.87312	1	0	65	0	0	0	1	3350	97.34402	41.693	4.578251	1
165.4	153.4	94	104.2	1	25.43475	41	1	0	2.56	0	0	1	0	1.694	0.8	8	0	1	69.58224	1	0	61	16	1	2	2	3351	117.1563	54.29069	4.763509	0
150.5	133.5	86.8	95.1	1	26.73507	16	1	1	4.34	1	1	1	0	1.793	1.68	1	0	0	60.5556	3	0	61	34	1	3	2	3352	81.00359	38.78264	4.394494	0
171.5	207.5	110.3	106	1	32.00095	18	1	1	3.78	1	1	1	0	2.653	2.13	17	176	0	94.122	1	1	60	43.5	1	3	3	3353	185.5933	27.81316	5.223557	1
173.4	241.3	114.8	114	1	36.40258	2	1	0	3.32	0	0	1	1	3.72	3.86	11	10	0	109.4537	1	1	66	51	1	3	3	3354	298.6985	31.77499	5.699435	0
158.2	132.9	87.7	94.9	1	24.08713	76	0	1	3.98	1	0	0	0	2.891	0.15	9	64	0	60.28344	1	0	65	0	0	0	1	3355	103.5482	10.01699	4.640038	1
161.5	164.1	90.7	96.8	1	28.53886	20	0	1	3.5	1	1	0	0	36.06	5.22	2	0	0	74.43576	1	0	55	0	0	0	2	3356	140.8866	33.35364	4.947955	0
159.8	157.7	85.5	100	1	28.01246	86	1	1	4.55	1	0	1	0	4.402	2.33	16	92	1	71.53271	1	0	49	1.75	1	1	2	3357	156.5278	40.58445	5.053234	1
158.8	168.6	96.5	106.7	1	30.32701	78	1	1	5.03	1	0	1	0	0.44	0.56	7	21	0	76.47696	1	0	63	15	1	2	3	3358	132.1315	33.1169	4.883798	1
162.5	180.8	97.5	124	1	31.05737	90	1	0	4.08	0	0	1	1	2.329	8.25	5	89		82.01088	1	0	67	25	1	3	3	3359	104.1631	38.91872	4.645958	1
157	203.2	105.5	108	1	37.39362	74	1	0	4.31	0	0	1	1	31.41	41.2	14	0	1	92.17152	3	0	54	32	1	3	3	3360	169.968	38.91946	5.13561	0
170.9	161.8	99	110.3	1	25.12855	21	1	0	3.82	0	1	1	0	20.08	7	5	8	0	73.39248	1	0	47	0	0	0	2	3362	130.9734	38.13109	4.874994	1
158.1	137	86.7	93.4	1	24.86165	29	1	0	2.87	0	1	1	0	3.376	2.89	2	0	0	62.1432	1	0	55	0	0	0	1	3363	78.73462	48.90202	4.366083	1
185.9	191.2	96.2	99.4	1	25.09586	12	1	1	2.78	1	1	0	0	1.931	0.75	10	11	0	86.72832	1	1	58	38.7	2	3	2	3364	271.048	29.3177	5.602296	1
151.3	117	73.1	86.7	1	23.18361	7	1	1	4.1	1	0	1	0	42.1	12.9	5	37	0	53.0712	1	0	70	25	1	3	1	3365	188.5219	21.45686	5.239214	1
168.2	133.1	71	88.6	1	21.34023	1	1	0	3.83	0	1	1	0	1.848	0.15	8	56	0	60.37416	1	0	61	0	0	0	1	3366	103.8151	51.52752	4.642611	0
163	114.2	86	90.8	1	19.49683	19	1	0	3.41	0	0	1	0	5.559	2.07	21	67	0	51.80112	1	0	68	27	2	3	1	3367	69.20749	70.20203	4.237109	1
162.6	156	95.8	103	1	26.76434	19	1	0	2.94	0	1	1	0	4.301	5.15	28	8		70.7616	1	0	60	0	0	0	2	3368	155.1245	0.5716281	5.044228	1
166.1	235.8	117.2	123.5	1	38.76838	23	1	0	3.86	0	0	1	0	4.081	2.07	1	0	1	106.9589	1	0	62	1.4	1	1	3	3369	112.3351	25.45208	4.721487	1
159.3	170.8	90	113	1	30.53018	8	1	0	5.09	0	1	1	0	9.969	43.2	5	24	1	77.47488	1	0	55	55.25	1	3	3	3370	148.9864	30.95474	5.003855	1
169.6	132.1	81.4	83.1	1	20.83167	49	0	1	4.97	1	1	0	0	8.382	13.3	8	1	1	59.92056	1	1	52	57	2	3	1	3371	225.1113	11.66964	5.416595	1
172.8	191.6	100.7	107.4	1	29.1059	25	1	0	3.95	0	0	1	0	1.761	1.86	8	0	0	86.90976	1	0	45	0	0	0	2	3372	175.3032	24.65162	5.166517	0
166.6	183.7	106.5	95.2	1	30.02149	29	1	1	5.28	1	0	0	0	0.887	0.15	6	1	1	83.32632	1	1	46	0	0	0	3	3373	139.1426	33.43463	4.935499	1
171.5	147.5	73.6	82.7	1	22.74767	23	1	1	4.91	1	0	1	0	1.713	0.34	4	0	0	66.906	1	0	49	1.25	1	1	1	3374	94.60303	58.91829	4.549689	0
163.5	125.1	77	85.2	1	21.2273	10	1	0	2.56	0	0	1	0	2.352	0.93	7	11	0	56.74536	1	1	80	0	0	0	1	3375	110.994	58.16299	4.709476	1
158.2	200.8	99.3	100.9	1	36.3935	3	1	1	4.76	1	0	1	0	3.389	1.96	13	17		91.08288	1	0	55	0	0	0	3	3376	161.092	28.87174	5.081976	0
176.6	198.1	100.1	99.3	1	28.81218	9	1	0	2.26	0	0	1	0	14.48	2.46	6	5	0	89.85816	1	1	72	7.5	1	1	2	3377	185.8251	36.36296	5.224806	0
165.2	169.4	89.7	101.5	1	28.1557	1	1	1	2.14	1	0	1	0	1.926	4.56	9	1	0	76.83984	3	0	76	46.25	1	3	2	3378	114.3915	46.20856	4.739627	1
161	122.6	71.2	93.5	1	21.45417	26	0	0	2.23	0	1	0	1	4.169	0.96	4	0	0	55.61136	1	0	75	0	0	0	1	3380	92.38116	39.83724	4.525923	1
186.4	206.1	99.5	98.5	1	26.90662	21	0	1	2.36	1	0	0	0	1.144	1.38	7	1	0	93.48696	1	1	46	0	0	0	2	3381	208.684	29.60463	5.340821	0
164.4	167.2	97.1	108.2	1	28.06116	19	1	1	4.09	1	1	0	1	26.13	13.3	1	0	0	75.84192	1	0	57	0	0	0	2	3382	177.9571	20.21489	5.181543	1
152.1	143.1	96.6	104.7	1	28.05784	7	1	0	4.26	0	0	0	0	33.88	9.91	17	69	0	64.91016	1	0	73	51	1	3	2	3384	174.834	18.92307	5.163837	1
161.4	133.9	98.4	96	1	23.3156	57	1	1	3.6	1	1	1	0	3.595	1.01	15	55	1	60.73704	1	0	73	11.7	1	2	1	3385	91.64661	52.51659	4.51794	1
150.5	153.7	97.5	109.2	1	30.78038	5	1	0	2.38	0	0	1	0	3.601	0.57	15	18	0	69.71832	1	0	76	0	0	0	3	3386	84.49443	52.274	4.436686	0
177.2	197	101	95	1	28.45849	32	1	0	4.97	0	0	0	1	4.203	3.54	7	22	1	89.3592	1	1	45	29	2	3	2	3387	203.1843	25.70794	5.314113	1
160.6	162.1	84	109.4	1	28.50788	88	1	1	2.92	1	1	1	0	2	0.44	13	132	0	73.52856	1	0	57	0	0	0	2	3389	136.0478	34.46445	4.913006	1
164.4	133	76.9	90.8	1	22.32138	4	1	0	3.02	0	0	1	1	5.667	9.99	10	0	1	60.3288	1	0	58	0	0	0	1	3391	104.2735	43.33507	4.647017	0
173.4	138.9	81.5	89.2	1	20.95449	1	1	0	1.71	0	0	1	0	0.419	0.87	20	26	1	63.00504	1	1	63	32.25	1	3	1	3392	108.0794	59.15236	4.682866	1
182.3	208.7	116.5	105	1	28.48539	20	1	0	4.38	0	0	0	1	23.98	17.7	40	175		94.66632	1	1	81	38	1	3	2	3393	222.2576	35.52118	5.403837	0
165.8	120.4	88.8	93.8	1	19.86692	24	1	1	4.06	1	1	1	0	2.012	2.25	21	202	0	54.61344	1	0	61	5.5	1	1	1	3394	117.293	35.70334	4.764675	1
176.1	147.9	89	90	1	21.63329	32	1	1	5.76	1	0	0	1	91.47	21.6	19	20	1	67.08744	1	1	44	0	0	0	1	3395	111.2954	51.14674	4.712188	0
183.1	157.8	82.8	88.7	1	21.35027	6	1	1	1.89	1	0	1	0	0.678	0.15	1	0	0	71.57808	1	1	54	7.5	1	1	1	3396	175.3663	26.60355	5.166877	1
180.5	204.7	109.6	104.3	1	28.49945	23	1	0	5.14	0	0	1	0	9.032	1.62	25	98	0	92.85192	1	1	60	7.75	1	1	2	3397	155.9025	33.50687	5.049231	1
161.4	226.4	129.1	120.6	1	39.42234	2	0	1	1.98	1	0	0	0	2.717	1.11	2	4	0	102.695	1	1	56	14	1	2	3	3398	143.9282	30.23479	4.969315	0
175.1	164.4	84.7	90.3	1	24.32218	7	1	0	2.84	0	0	1	0	8.078	0.59	1	0	0	74.57184	1	1	58	0	0	0	1	3399	148.8269	35.06757	5.002784	0
169.3	182.8	90.4	102.2	1	28.92913	12	1	1	4.65	1	0	0	0	8.537	2.75	18	236	0	82.91808	1	0	60	0.3	1		2	3400	206.4411	33.83089	5.330015	1
180	284.9	132	124.6	1	39.886	16	1	1	3.51	1	1	1	0	2.783	7.95	23	0	0	129.2306	1	1	60	0	0	0	3	3401	178.3929	35.7651	5.183988	0
157.8	142.7	80.8	102.1	1	25.99459	37	0	1	4.88	1	0	0	0	0.996	0.64	35	0	0	64.72872	1	0	49	0	0	0	2	3402	81.82838	51.20167	4.404624	0
150.8	123.3	65.3	89.9	1	24.59424	5	1	1	3.4	1	1	1	0	4.442	0.96	6	6	0	55.92888	1	0	58	0	0	0	1	3403	100.1462	39.62878	4.606631	1
161	129.8	79.8	87	1	22.71412	76	1	1	5.27	1	1	0	1	57.46	4.54	25	82	0	58.87728	3	0	54	0	0	0	1	3404	103.4485	34.57444	4.639074	1
175.8	233.4	119	107.5	1	34.25596	22	1	0	4.14	0	1	1	0	4.471	9.83	7	16	0	105.8702	3	1	59	7.6	2	1	3	3405	185.2853	34.50637	5.221897	1
148.4	123.2	73.6	93.8	1	25.37558	71	0	0	5.12	0	0	0	0	4.613	1.18	10	2	0	55.88352	3	0	67	12	1	2	2	3407	94.7765	33.10923	4.551521	0
166.5	211.3	113.5	115.4	1	34.57356	4	0	1	2.85	1	0	0	0	1.358	0.42	8	17	0	95.84568	1	1	67	20.5	1	3	3	3408	126.9212	36.78235	4.843566	0
147.7	104.4	90.4	88	1	21.70764	29	1	1	2.2	1	1	1	0		2.02	20	174	1	47.35584	2	0	63	0	0	0	1	3409	93.3082	53.82522	4.535908	1
189.2	242.3	113.5	115.5	1	30.70324	8	1	0	3.08	0	0	0	1	5.029	8.29	5	0	1	109.9073	1	1	80	112.5	1	3	3	3411	360.6258	29.2591	5.887841	1
177.3	234.9	116.5	112.4	1	33.89523	3	1	1	3.69	1	0	0	0	1.776	1.78	5	7	0	106.5506	1	1	64	36	1	3	3	3412	113.6383	59.0304	4.73302	1
164.7	192.9	122.3	126	1	32.25656	17	1	0	3.22	0	0	1	1	5.692	4.91	12	2	0	87.49944	1	0	58	46.5	1	3	3	3415	126.1604	36.35935	4.837554	1
177	215.8	118.9	104.6	1	31.24481	13	1	0	3.19	1	1	1	0	17.1	3.7	33	53	0	97.88688	1	1	54	0	0	0	3	3416	234.6958	19.2585	5.458291	1
175.1	260.3	122.8	117.8	1	38.51012	26	0	0	2.96	0	1	0	0	4.471	8.45	33	70	0	118.0721	1	1	67		1		3	3417	151.7551	36.04926	5.022268	1
163.8	191.7	109.6	122.2	1	32.40913	42	1	1	4.95	1	0	1	0	1.818	3.55	15	16	0	86.95512	1	0	56	20	2	2	3	3418	266.5986	12.65672	5.585744	0
165.1	162.4	90.6	104.7	1	27.02495	30	1	0	3.15	1	1	1	0	5.537	3.82	15	65	1	73.66463	1	0	54	0	0	0	2	3419	92.94257	45.93929	4.531982	1
152.6	77.9	57.5	82.5	1	15.17405	23	0	1	3.48	1	0	0	0	2.089	0.15	28	24	0	35.33544	1	0	69	0	0	0	0	3420	71.44969	65.19164	4.268993	1
178.1	222.6	105.6	109	1	31.83247	43	0	0	3.15	0	0	0	0	130.65	0.48	0.5	0	1	100.9714	1	1	57	25.35	2	3	3	3421	160.4952	33.97141	5.078264	1
168.5	183.5	93.9	119.8	1	29.31631	18	0	0	4.9	0	0	0	0	22.64	9.43	10	0	0	83.2356	1	0	68	0	0	0	2	3422	203.1832	23.19168	5.314108	0
174.6	242.6	118.6	119.5	1	36.09735	23	1	0	3.31	0	0	1	0	5.875	5.35	2	14	0	110.0434	1	1	57	28	1	3	3	3424	253.7107	27.3816	5.536195	1
183.5	239.4	110.6	109.5	1	32.24965	15	1	1	1.49	1	0	1	0	0.683	1.36	8	8		108.5918	1	1	47	0	0	0	3	3426	196.0864	36.85278	5.278555	1
172.4	191.6	107.3	102	1	29.24112	10	1	1	3.86	1	0	1	0	2.862	1.62	6	8	0	86.90976	1	1	59	42	1	3	2	3428	150.034	42.59678	5.010862	1
183.8	203.7	97.8	98.9	1	27.35099	0	1	0	1.67	0	0	1	0	1.948	0.24	3	12	0	92.39832	1	1	47	0	0	0	2	3429	161.4692	31.72746	5.084314	1
157	142.2	87.4	100.5	1	26.16817	60	0	0	5.84	0	1	0	0	28.126	22	31	0	0	64.50191	1	0	72	0	0	0	2	3430	124.5163	46.65508	4.824436	1
159.5	137	84.3	94.2	1	24.42712	12	0	0	2.78	0	0	0	0	0.703	2.09	15	29	0	62.1432	1	0	55	0	0	0	1	3432	109.6511	33.97101	4.697304	1
162.5	147	85.6	99	1	25.2513	5	0	1	3.91	1	1	0	0	3.653	1.62	25	12	1	66.6792	1	0	59	0	0	0	2	3433	110.012	45.6747	4.70059	1
159.4	169.9	101	99.5	1	30.33121	46	1	0	5.01	0	0	0	0	1.515	3.75	0.5	0	1	77.06664	2	1	55	9	1	1	3	3434	177.1265	24.29634	5.176864	0
158.7	208	110.9	126.8	1	37.46127	3	1	1	2.88	1	0	0	0	1.124	0.52	6	9	0	94.3488	1	0	58	34.4	2	3	3	3435	151.4344	23.47185	5.020153	1
161.3	151	83.5	105	1	26.32578	29	1	0	3.9	0	1	1	1	6.438	1.23	13	5	1	68.4936	1	0	61	46	2	3	2	3436	102.3901	56.34476	4.62879	1
173.4	144.2	71.4	93.2	1	21.75405	19	1	0	3.46	0	0	1	0	3.849	0.31	2	5	0	65.40912	1	0	58	10	1	1	1	3437	85.96756	51.70953	4.45397	0
164.7	265.4	127.8	136.6	1	44.37994	56	1	1	4.34	1	0	1	0	83.44	31.4	33	175	1	120.3854	3	0	62	16.2	1	2	3	3438	253.4423	27.24562	5.535136	0
172.1	197.5	98.1	98.7	1	30.24673	31	1	0	2.29	0	0	1	0	5.744	7.08	20	6	0	89.586	1	1	66	50	1	3	3	3439	157.7404	42.20724	5.060951	1
164.8	147.7	74.8	94	1	24.66829	71	0	0	5.83	0	0	0	0	88.35	101	17	306	0	66.99672	3	0	60	0	0	0	1	3440	88.94083	31.45687	4.487971	1
179	186.3	89.5	100	1	26.37423	68	1	1	2.51	1	0	1	0	0.701	0.39	0.5	7	0	84.50568	1	0	54	9.75	2	1	2	3441	216.9622	24.12003	5.379723	1
157	197.5	105.4	115	1	36.34468	34	1	0	2.65	0	0	1	0	2.015	5.5	22	32	0	89.586	3	0	65	0	1	0	3	3442	168.8315	36.89927	5.128901	1
166.8	189.9	95.6	109.6	1	30.96035	18	1	1	3.19	1	0	1	0	1.959	0.62	3	3	0	86.13863	1	0	61	40	1	3	3	3443	256.9633	24.0664	5.548933	1
178.4	143.1	76.1	81.1	1	20.39497	40	1	0	4.31	0	0	1	0	1.747	21.9	0.5	0		64.91016	1	1	46	40	2	3	1	3444	160.7366	30.83326	5.079767	0
171.1	183.4	96.1	91.6	1	28.41662	0	1	0	2.13	0	1	1	0	0.933	2.05	3	3	0	83.19024	1	1	48	24	2	3	2	3445	177.7802	27.21743	5.180548	1
182.6	228.9	120.2	113	1	31.13991	12	0	1	3.76	1	1	0	0	24.04	9.27	33	49	0	103.829	1	1	72	32.25	1	3	3	3446	222.577	35.92236	5.405273	1
175	213.3	100	115.2	1	31.59278	31	1	1	3.04	1	0	1	0	1.028	1.33	2	0	0	96.75288	1	0	45	0	0	0	3	3447	163.5635	30.60021	5.097201	0
165.3	193.7	104.4	123.3	1	32.15562	38	1	0	4.35	1	1	1	0	4.889	2.14	4	19	0	87.86232	1	0	76	0	0	0	3	3448	145.698	30.09039	4.981536	1
155.9	129.7	76.8	88.6	1	24.20588	69	1	1	4.1	1	1	1	0	14.76	1.08	1	19	0	58.83192	1	0	71	57	2	3	1	3449	161.8476	29.32644	5.086655	1
167.6	150	84.6	100	1	24.22235	2	1	0	3.26	0	1	1	0	1.424	1.05	2	1	0	68.04	1	0	65	4.2	1	1	1	3452	182.3754	29.67057	5.206067	0
183.9	194.4	96.2	95	1	26.07389	2	1	0	3.86	0	0	1	0	8.48	10	7	10	0	88.17984	1	1	52	0	0	0	2	3453	178.9889	22.7613	5.187324	1
163	143.2	82.5	98	1	24.44786	14	1	0	2.53	0	1	1	0	2.576	0.77	1	0	0	64.95552	1	0	57	33	1	3	1	3454	181.539	26.74636	5.20147	1
153.6	155.7	62.2	100.5	1	29.935	38	1	0	3.39	0	0	1	0	1.114	1.26	4	9	0	70.62552	1	0	53	38	1	3	2	3456	147.1662	23.96521	4.991562	1
157.6	164.6	92.2	118.5	1	30.0601	1	1	0	3.37	0	1	1	0	57.68	3.02	4	0	0	74.66256	1	0	50	0	0	0	3	3457	88.48817	51.14441	4.482869	1
166.5	152	80.7	100.3	1	24.87071	18	1	1	4.26	1	1	1	0	2.442	2.13	28	146	0	68.9472	1	0	52	0	0	0	1	3458	81.04569	58.81181	4.395013	1
184.8	219.7	106.2	106.7	1	29.18093	0	1	0	2.47	0	0	0	0	3.228	8.28	2	0	0	99.65592	1	1	65	0.35	1		2	3460	171.1583	33.81849	5.142589	1
163.8	169.9	99	97.6	1	28.72358	0	1	1	2.82	1	0	0	0	2.971	5.66	11	12	0	77.06664	1	1	65	58	1	3	2	3461	145.8644	28.70285	4.982677	1
167.6	191.8	103.5	100.2	2	30.97231															1	1	62	0	0	0	3	3465	166.1473	24.97143	5.112875
[truncated: 2,142 more rows]
